# Supplementary material for: Crystal structure of 1-[(4-methylbenzene)sulfonyl]pyrrolidine
Source: Acta Crystallogr E Crystallogr Commun. 2020 Feb 28;76(Pt 3):452–5. doi: 10.1107/S205698902000208X (PMC7057365; doi:10.1107/S205698902000208X)
Supplement: Supplementary file 1 [file e-76-00452-sup1.cif]

##############################################################################
#                                                                            #
# This CIF contains the data in a paper accepted for publication in          #
# Acta Crystallographica Section E. It conforms to the requirements of       #
# Notes for Authors for Acta Crystallographica Section E, and has been       #
# peer reviewed under the auspices of the IUCr Commission on Journals.       #
#                                                                            #
# Full details of the Crystallographic Information File format               #
# are given in the paper "The Crystallographic Information File (CIF):       #
# a New Standard Archive File for Crystallography" by S. R. Hall, F. H.      #
# Allen and I. D. Brown [Acta Cryst. (1991), A47, 655-685].                  #
#                                                                            #
# The current version of the core CIF dictionary is obtainable from          #
# ftp://ftp.iucr.org/pub/cif_core.dic.                                       #
#                                                                            #
# Software is freely available for graphical display of the structure(s)     #
# in this CIF. For information consult the CIF software page                 #
# http://www.iucr.org/resources/cif/software.                                #
#                                                                            #
# This file may be used for bona fide research purposes within the           #
# scientific community so long as proper attribution is given to the journal # 
# article from which it was obtained.                                        #
#                                                                            #
##############################################################################
data_I
_audit_creation_method
;
Olex2 1.2905.3
(compiled May 18 2018 14:05:52 for OlexSys, GUI svn.r5506)
;
_journal_date_recd_electronic     2020-01-22
_journal_date_accepted     2020-02-13
_journal_name_full     'Acta Crystallographica, Section E'
_journal_year     2020
_journal_volume     76
_journal_issue      3
_journal_page_first     452
_journal_page_last     455
_journal_paper_category     GO
_journal_paper_doi     10.1107/S205698902000208X
_journal_coeditor_code     WM5540
_publ_contact_author_name     'Felix N. Ngassa'
_publ_contact_author_address
;
Department of Chemistry
Grand Valley State University
1 Campus Dr.
Allendale, MI 49401 USA
;
_publ_contact_author_email     'ngassaf@gvsu.edu'
_publ_contact_author_fax     '616-331-3230'
_publ_contact_author_phone     '616-331-3803'
_publ_section_title
;
Crystal structure of 1-[(4-methylbenzene)sulfonyl]pyrrolidine
;
loop_
    _publ_author_name
    _publ_author_footnote
    _publ_author_address
    'Stenfors, Brock A.' .
;
Department of Chemistry
1 Campus Dr.
Grand Valley State University
Allendale, MI 49401
USA
;
    'Staples, Richard J.' .
;
Center for Crystallographic Research
Michigan State University
Department of Chemistry and Chemical Biology
East Lansing, MI 48824
USA
;
    'Biros, Shannon M.' .
;
Department of Chemistry
1 Campus Dr.
Grand Valley State University
Allendale, MI 49401
USA
;
    'Ngassa, Felix N.' .
;
Department of Chemistry
1 Campus Dr.
Grand Valley State University
Allendale, MI 49401
USA
;
_publ_section_synopsis
;
The crystal structure of a pyrrolidine-substituted <i>p</i>-toluenesulfonamide
is described. The crystal structure features both intra- and intermolecular
C---H...O hydrogen bonds, as well as intermolecular C---H...\p and \p--\p
interactions, leading to the formation of sheets parallel to the <i>ac</i>
plane.
;
_chemical_name_systematic
;
1-[(4-Methylbenzene)sulfonyl]pyrrolidine
;
_chemical_name_common
;
<i>N</i>,<i>N</i>-(Butane-1,4-diyl)-4-methylbenzenesulfonamide
;
_chemical_formula_moiety     'C11 H15 N O2 S'
_chemical_formula_sum     'C11 H15 N O2 S'
_chemical_formula_iupac     'C11 H15 N O2 S'
_chemical_formula_weight     225.30
_chemical_melting_point     ?
_space_group_crystal_system     triclinic
_space_group_name_H-M_alt     'P -1'
_space_group_name_Hall     '-P 1'
loop_
    _space_group_symop_operation_xyz
    'x, y, z'
    '-x, -y, -z'
_cell_length_a     7.53470(10)
_cell_length_b     8.25810(10)
_cell_length_c     9.61570(10)
_cell_angle_alpha     77.8760(10)
_cell_angle_beta     86.1320(10)
_cell_angle_gamma     69.6820(10)
_cell_volume     548.560(12)
_cell_formula_units_Z     2
_cell_measurement_reflns_used     3988
_cell_measurement_theta_min     4.704
_cell_measurement_theta_max     68.168
_cell_measurement_temperature     173(2)
_exptl_crystal_description     'plate'
_exptl_crystal_colour     colourless
_exptl_crystal_size_max     0.222
_exptl_crystal_size_mid     0.158
_exptl_crystal_size_min     0.041
_exptl_crystal_density_diffrn     1.364
_exptl_crystal_density_meas     ?
_exptl_crystal_density_method     ?
_exptl_crystal_F_000     240
_exptl_absorpt_coefficient_mu     2.461
_exptl_absorpt_correction_type     multi-scan
_exptl_absorpt_process_details
;
(<i>SADABS</i>; Krause <i>et al.</i>,  2015)
;
_exptl_absorpt_correction_T_min     0.6305
_exptl_absorpt_correction_T_max     0.7531
_diffrn_ambient_temperature     172.99
_diffrn_source     ?
_diffrn_radiation_type     CuK\a
_diffrn_radiation_wavelength     1.54178
_diffrn_measurement_device_type     'Bruker APEXII CCD'
_diffrn_measurement_method     '\f and \w scans'
_diffrn_detector_area_resol_mean     ?
_diffrn_reflns_number     7120
_diffrn_reflns_av_R_equivalents     0.0334
_diffrn_reflns_av_unetI/netI     0.0294
_diffrn_reflns_theta_min     4.704
_diffrn_reflns_theta_max     68.287
_diffrn_reflns_theta_full     67.679
_diffrn_measured_fraction_theta_max     0.972
_diffrn_measured_fraction_theta_full     0.974
_diffrn_reflns_limit_h_min     -9
_diffrn_reflns_limit_h_max     9
_diffrn_reflns_limit_k_min     -9
_diffrn_reflns_limit_k_max     9
_diffrn_reflns_limit_l_min     -11
_diffrn_reflns_limit_l_max     11
_diffrn_standards_number     0
_refine_special_details     ?
_reflns_number_total     1944
_reflns_number_gt     1715
_reflns_threshold_expression     'I > 2\s(I)'
_refine_ls_structure_factor_coef     Fsqd
_refine_ls_matrix_type     full
_refine_ls_R_factor_all     0.0475
_refine_ls_R_factor_gt     0.0414
_refine_ls_wR_factor_gt     0.1148
_refine_ls_wR_factor_ref     0.1196
_refine_ls_goodness_of_fit_ref     1.088
_refine_ls_restrained_S_all     1.088
_refine_ls_number_reflns     1944
_refine_ls_number_parameters     137
_refine_ls_number_restraints     0
_refine_ls_hydrogen_treatment     constr
_refine_ls_weighting_scheme     calc
_refine_ls_weighting_details
              'w=1/[\s^2^(Fo^2^)+(0.0698P)^2^+0.2666P] where P=(Fo^2^+2Fc^2^)/3'
_atom_sites_solution_hydrogens     geom
_atom_sites_solution_primary     dual
_atom_sites_solution_secondary     ?
_refine_ls_shift/su_max     0.000
_refine_ls_shift/su_mean     0.000
_refine_diff_density_max     0.534
_refine_diff_density_min     -0.329
_refine_ls_extinction_method     none
_refine_ls_extinction_coef     .
loop_
    _atom_type_symbol
    _atom_type_description
    _atom_type_scat_dispersion_real
    _atom_type_scat_dispersion_imag
    _atom_type_scat_source
    'C' 'C' 0.0181 0.0091
                         'International Tables Vol C Tables 4.2.6.8 and 6.1.1.4'
    'H' 'H' 0.0000 0.0000
                         'International Tables Vol C Tables 4.2.6.8 and 6.1.1.4'
    'N' 'N' 0.0311 0.0180
                         'International Tables Vol C Tables 4.2.6.8 and 6.1.1.4'
    'O' 'O' 0.0492 0.0322
                         'International Tables Vol C Tables 4.2.6.8 and 6.1.1.4'
    'S' 'S' 0.3331 0.5567
                         'International Tables Vol C Tables 4.2.6.8 and 6.1.1.4'
_computing_data_collection
;
APEX2 (Bruker, 2013)
;
_computing_cell_refinement
;
SAINT (Bruker, 2013)
;
_computing_data_reduction
;
SAINT (Bruker, 2013)
;
_computing_structure_solution
;
ShelXT (Sheldrick, 2015)
;
_computing_structure_refinement
;
<i>OLEX2</i> (Dolomanov <i>et al.</i>,  2009; Bourhis <i>et al.</i>,
2015)
;
_computing_molecular_graphics
;
<i>OLEX2</i> (Dolomanov <i>et al.</i>,  2009; Bourhis <i>et al.</i>,
2015)
;
_computing_publication_material
;
CrystalMaker (Palmer, 2007)
;
loop_
    _atom_site_type_symbol
    _atom_site_label
    _atom_site_fract_x
    _atom_site_fract_y
    _atom_site_fract_z
    _atom_site_U_iso_or_equiv
    _atom_site_adp_type
    _atom_site_calc_flag
    _atom_site_occupancy
    _atom_site_disorder_assembly
    _atom_site_disorder_group
    S S1 0.56522(7) 0.19952(7) 0.20258(5) 0.0225(2) Uani d 1 . .
    O O1 0.6545(2) 0.2957(2) 0.09657(16) 0.0302(4) Uani d 1 . .
    O O2 0.6789(2) 0.0403(2) 0.29321(17) 0.0313(4) Uani d 1 . .
    N N1 0.4193(3) 0.1465(2) 0.11936(19) 0.0239(4) Uani d 1 . .
    C C1 0.3110(3) 0.0415(3) 0.2046(2) 0.0283(5) Uani d 1 . .
    H H1A 0.263738 0.084458 0.293341 0.034 Uiso calc 1 . .
    H H1B 0.389620 -0.084784 0.228939 0.034 Uiso calc 1 . .
    C C2 0.1485(3) 0.0702(3) 0.1065(3) 0.0353(6) Uani d 1 . .
    H H2A 0.184331 -0.016766 0.043620 0.042 Uiso calc 1 . .
    H H2B 0.035011 0.061924 0.161429 0.042 Uiso calc 1 . .
    C C3 0.1137(4) 0.2554(4) 0.0214(4) 0.0511(8) Uani d 1 . .
    H H3A 0.051601 0.272209 -0.070616 0.061 Uiso calc 1 . .
    H H3B 0.032278 0.344031 0.074899 0.061 Uiso calc 1 . .
    C C4 0.3053(4) 0.2719(3) -0.0018(3) 0.0357(6) Uani d 1 . .
    H H4A 0.359019 0.240275 -0.093216 0.043 Uiso calc 1 . .
    H H4B 0.299424 0.393584 -0.001822 0.043 Uiso calc 1 . .
    C C5 0.4298(3) 0.3438(3) 0.3132(2) 0.0225(5) Uani d 1 . .
    C C6 0.3318(3) 0.5190(3) 0.2538(2) 0.0287(5) Uani d 1 . .
    H H6 0.342164 0.563001 0.155156 0.034 Uiso calc 1 . .
    C C7 0.2192(3) 0.6284(3) 0.3400(3) 0.0331(6) Uani d 1 . .
    H H7 0.149316 0.747265 0.299159 0.040 Uiso calc 1 . .
    C C8 0.2063(3) 0.5674(4) 0.4859(3) 0.0334(6) Uani d 1 . .
    C C9 0.3052(4) 0.3933(4) 0.5423(3) 0.0359(6) Uani d 1 . .
    H H9 0.296907 0.349698 0.641258 0.043 Uiso calc 1 . .
    C C10 0.4167(3) 0.2805(3) 0.4575(2) 0.0296(5) Uani d 1 . .
    H H10 0.483503 0.160696 0.497955 0.035 Uiso calc 1 . .
    C C11 0.0852(4) 0.6900(4) 0.5788(3) 0.0516(8) Uani d 1 . .
    H H11A 0.096515 0.806829 0.547317 0.077 Uiso calc 1 . .
    H H11B 0.127699 0.643344 0.677852 0.077 Uiso calc 1 . .
    H H11C -0.047268 0.699432 0.571301 0.077 Uiso calc 1 . .
loop_
    _atom_site_aniso_label
    _atom_site_aniso_U_11
    _atom_site_aniso_U_22
    _atom_site_aniso_U_33
    _atom_site_aniso_U_12
    _atom_site_aniso_U_13
    _atom_site_aniso_U_23
    S1 0.0196(3) 0.0255(3) 0.0225(3) -0.0078(2) -0.00028(19) -0.0042(2)
    O1 0.0262(8) 0.0370(10) 0.0289(9) -0.0143(7) 0.0064(6) -0.0056(7)
    O2 0.0243(8) 0.0313(9) 0.0345(9) -0.0062(7) -0.0048(7) -0.0023(7)
    N1 0.0240(9) 0.0269(10) 0.0223(9) -0.0101(8) -0.0003(7) -0.0057(7)
    C1 0.0278(11) 0.0262(12) 0.0327(12) -0.0117(9) -0.0001(9) -0.0051(9)
    C2 0.0280(12) 0.0392(15) 0.0423(15) -0.0142(10) -0.0049(10) -0.0095(11)
    C3 0.0361(15) 0.0509(18) 0.0596(19) -0.0150(13) -0.0176(13) 0.0090(14)
    C4 0.0395(14) 0.0379(14) 0.0281(13) -0.0140(11) -0.0081(10) 0.0005(10)
    C5 0.0217(10) 0.0269(12) 0.0224(11) -0.0113(9) -0.0004(8) -0.0069(8)
    C6 0.0318(12) 0.0295(13) 0.0267(12) -0.0141(10) 0.0011(9) -0.0039(9)
    C7 0.0316(12) 0.0262(13) 0.0443(15) -0.0114(10) 0.0041(10) -0.0118(10)
    C8 0.0288(12) 0.0453(15) 0.0383(14) -0.0212(11) 0.0072(10) -0.0215(11)
    C9 0.0370(13) 0.0553(17) 0.0224(12) -0.0224(12) 0.0024(10) -0.0119(11)
    C10 0.0302(12) 0.0361(14) 0.0225(11) -0.0122(10) -0.0032(9) -0.0035(9)
    C11 0.0418(15) 0.070(2) 0.0624(19) -0.0267(15) 0.0161(14) -0.0471(17)
_geom_special_details
;
 All esds (except the esd in the dihedral angle between two l.s. planes)
 are estimated using the full covariance matrix.  The cell esds are taken
 into account individually in the estimation of esds in distances, angles
 and torsion angles; correlations between esds in cell parameters are only
 used when they are defined by crystal symmetry.  An approximate (isotropic)
 treatment of cell esds is used for estimating esds involving l.s. planes.
;
loop_
    _geom_bond_atom_site_label_1
    _geom_bond_atom_site_label_2
    _geom_bond_site_symmetry_2
    _geom_bond_distance
    _geom_bond_publ_flag
    S1 O1 . 1.4357(16) ?
    S1 O2 . 1.4349(16) ?
    S1 N1 . 1.6248(18) ?
    S1 C5 . 1.770(2) ?
    N1 C1 . 1.481(3) ?
    N1 C4 . 1.476(3) ?
    C1 H1A . 0.9900 ?
    C1 H1B . 0.9900 ?
    C1 C2 . 1.518(3) ?
    C2 H2A . 0.9900 ?
    C2 H2B . 0.9900 ?
    C2 C3 . 1.517(4) ?
    C3 H3A . 0.9900 ?
    C3 H3B . 0.9900 ?
    C3 C4 . 1.495(4) ?
    C4 H4A . 0.9900 ?
    C4 H4B . 0.9900 ?
    C5 C6 . 1.390(3) ?
    C5 C10 . 1.386(3) ?
    C6 H6 . 0.9500 ?
    C6 C7 . 1.382(3) ?
    C7 H7 . 0.9500 ?
    C7 C8 . 1.397(4) ?
    C8 C9 . 1.379(4) ?
    C8 C11 . 1.511(3) ?
    C9 H9 . 0.9500 ?
    C9 C10 . 1.386(3) ?
    C10 H10 . 0.9500 ?
    C11 H11A . 0.9800 ?
    C11 H11B . 0.9800 ?
    C11 H11C . 0.9800 ?
loop_
    _geom_angle_atom_site_label_1
    _geom_angle_atom_site_label_2
    _geom_angle_atom_site_label_3
    _geom_angle_site_symmetry_1
    _geom_angle_site_symmetry_3
    _geom_angle
    _geom_angle_publ_flag
    O1 S1 N1 . . 106.88(9) ?
    O1 S1 C5 . . 108.04(10) ?
    O2 S1 O1 . . 119.67(10) ?
    O2 S1 N1 . . 106.48(10) ?
    O2 S1 C5 . . 107.59(10) ?
    N1 S1 C5 . . 107.66(9) ?
    C1 N1 S1 . . 118.02(14) ?
    C4 N1 S1 . . 120.69(16) ?
    C4 N1 C1 . . 110.89(17) ?
    N1 C1 H1A . . 111.1 ?
    N1 C1 H1B . . 111.1 ?
    N1 C1 C2 . . 103.35(18) ?
    H1A C1 H1B . . 109.1 ?
    C2 C1 H1A . . 111.1 ?
    C2 C1 H1B . . 111.1 ?
    C1 C2 H2A . . 111.1 ?
    C1 C2 H2B . . 111.1 ?
    H2A C2 H2B . . 109.1 ?
    C3 C2 C1 . . 103.2(2) ?
    C3 C2 H2A . . 111.1 ?
    C3 C2 H2B . . 111.1 ?
    C2 C3 H3A . . 110.7 ?
    C2 C3 H3B . . 110.7 ?
    H3A C3 H3B . . 108.8 ?
    C4 C3 C2 . . 105.2(2) ?
    C4 C3 H3A . . 110.7 ?
    C4 C3 H3B . . 110.7 ?
    N1 C4 C3 . . 104.3(2) ?
    N1 C4 H4A . . 110.9 ?
    N1 C4 H4B . . 110.9 ?
    C3 C4 H4A . . 110.9 ?
    C3 C4 H4B . . 110.9 ?
    H4A C4 H4B . . 108.9 ?
    C6 C5 S1 . . 119.68(17) ?
    C10 C5 S1 . . 120.00(18) ?
    C10 C5 C6 . . 120.3(2) ?
    C5 C6 H6 . . 120.4 ?
    C7 C6 C5 . . 119.2(2) ?
    C7 C6 H6 . . 120.4 ?
    C6 C7 H7 . . 119.4 ?
    C6 C7 C8 . . 121.3(2) ?
    C8 C7 H7 . . 119.4 ?
    C7 C8 C11 . . 120.4(3) ?
    C9 C8 C7 . . 118.4(2) ?
    C9 C8 C11 . . 121.2(3) ?
    C8 C9 H9 . . 119.3 ?
    C8 C9 C10 . . 121.3(2) ?
    C10 C9 H9 . . 119.3 ?
    C5 C10 C9 . . 119.5(2) ?
    C5 C10 H10 . . 120.2 ?
    C9 C10 H10 . . 120.2 ?
    C8 C11 H11A . . 109.5 ?
    C8 C11 H11B . . 109.5 ?
    C8 C11 H11C . . 109.5 ?
    H11A C11 H11B . . 109.5 ?
    H11A C11 H11C . . 109.5 ?
    H11B C11 H11C . . 109.5 ?
loop_
    _geom_torsion_atom_site_label_1
    _geom_torsion_atom_site_label_2
    _geom_torsion_atom_site_label_3
    _geom_torsion_atom_site_label_4
    _geom_torsion_site_symmetry_1
    _geom_torsion_site_symmetry_2
    _geom_torsion_site_symmetry_3
    _geom_torsion_site_symmetry_4
    _geom_torsion
    _geom_torsion_publ_flag
    S1 N1 C1 C2 . . . . 161.32(16) ?
    S1 N1 C4 C3 . . . . -137.8(2) ?
    S1 C5 C6 C7 . . . . 176.88(17) ?
    S1 C5 C10 C9 . . . . -177.89(17) ?
    O1 S1 N1 C1 . . . . 178.52(15) ?
    O1 S1 N1 C4 . . . . -39.71(19) ?
    O1 S1 C5 C6 . . . . 38.27(19) ?
    O1 S1 C5 C10 . . . . -143.93(18) ?
    O2 S1 N1 C1 . . . . 49.53(18) ?
    O2 S1 N1 C4 . . . . -168.70(17) ?
    O2 S1 C5 C6 . . . . 168.76(16) ?
    O2 S1 C5 C10 . . . . -13.4(2) ?
    N1 S1 C5 C6 . . . . -76.84(19) ?
    N1 S1 C5 C10 . . . . 100.97(19) ?
    N1 C1 C2 C3 . . . . -31.6(3) ?
    C1 N1 C4 C3 . . . . 6.5(3) ?
    C1 C2 C3 C4 . . . . 36.6(3) ?
    C2 C3 C4 N1 . . . . -26.6(3) ?
    C4 N1 C1 C2 . . . . 16.0(2) ?
    C5 S1 N1 C1 . . . . -65.62(18) ?
    C5 S1 N1 C4 . . . . 76.16(19) ?
    C5 C6 C7 C8 . . . . 1.8(3) ?
    C6 C5 C10 C9 . . . . -0.1(3) ?
    C6 C7 C8 C9 . . . . -1.6(3) ?
    C6 C7 C8 C11 . . . . 178.9(2) ?
    C7 C8 C9 C10 . . . . 0.5(3) ?
    C8 C9 C10 C5 . . . . 0.3(3) ?
    C10 C5 C6 C7 . . . . -0.9(3) ?
    C11 C8 C9 C10 . . . . -179.9(2) ?
loop_
    _geom_hbond_atom_site_label_D
    _geom_hbond_atom_site_label_H
    _geom_hbond_atom_site_label_A
    _geom_hbond_site_symmetry_A
    _geom_hbond_distance_DH
    _geom_hbond_distance_HA
    _geom_hbond_distance_DA
    _geom_hbond_angle_DHA
    _geom_hbond_publ_flag
    C6 H6 O1 2_665 0.95 2.46 3.406(3) 174.4 yes
    C10 H10 O2 . 0.95 2.54 2.917(3) 103.9 yes
    C11 H11C Cg2 2_566 0.98 2.73 3.614(3) 150 yes
_shelx_space_group_comment
;
The symmetry employed for this shelxl refinement is uniquely defined
by the following loop, which should always be used as a source of
symmetry information in preference to the above space-group names.
They are only intended as comments.
;
_shelx_estimated_absorpt_T_min     0.611
_shelx_estimated_absorpt_T_max     0.906
_shelx_hkl_file
;
  -1   0   0 3745.23   87.09
   1   0   0 3565.74   86.99
  -2   0   0  289.47    8.50
   2   0   0  290.77    8.40
  -3   0   0  412.76   11.80
  -3   0   0  421.36   12.20
   3   0   0  426.36   12.10
   3   0   0  388.76   12.90
  -4   0   0  422.96   13.30
  -4   0   0  429.86   12.90
   4   0   0  427.36   14.40
   4   0   0  433.66   13.40
  -5   0   0   -3.50    1.80
  -5   0   0   -1.50    1.90
  -5   0   0    1.80    2.40
   5   0   0    1.80    2.60
   5   0   0   -1.10    2.50
  -6   0   0   37.20    5.40
   6   0   0   27.40    4.70
   6   0   0   22.10    4.40
   6   0   0   26.10    6.20
   6   0   0   28.20    5.00
   6   0   0   27.00    4.40
  -7   0   0  186.28    8.10
   7   0   0  206.98   10.20
   7   0   0  200.38   10.70
   7   0   0  206.98   10.10
   7   0   0  215.98    9.90
   7   0   0  203.38   10.60
  -8   0   0  401.06   13.80
   8   0   0  399.46   13.50
   8   0   0  421.16   13.60
   8  -1   0   12.00    2.60
   8  -1   0   21.10    2.80
   8  -1   0   13.90    2.60
  -8   1   0   25.60    3.80
   7  -1   0   10.90    4.00
   7  -1   0   25.80    4.10
   7  -1   0   21.00    3.80
   7  -1   0   22.60    4.30
   7  -1   0   20.60    3.90
  -7   1   0   10.60    3.00
   6  -1   0    8.70    3.50
   6  -1   0    6.90    3.60
   6  -1   0    6.60    4.20
   6  -1   0    7.30    4.10
   6  -1   0    2.50    3.50
  -6   1   0    8.70    3.10
  -6   1   0    9.30    3.50
   5  -1   0   76.69    6.40
   5  -1   0   81.59    5.90
  -5   1   0   66.79    5.90
  -5   1   0   76.19    5.10
  -5   1   0   72.59    5.30
   4  -1   0    7.70    2.20
   4  -1   0    6.90    2.60
  -4   1   0   10.50    2.10
  -4   1   0    5.80    2.10
   3  -1   0   12.90    2.60
   3  -1   0   16.50    2.40
  -3   1   0   14.10    2.10
  -3   1   0   13.90    2.20
   2  -1   0  157.88    5.70
  -2   1   0  163.08    5.70
  -2   1   0  154.28    4.80
   1  -1   0   94.59    3.20
   1  -1   0   95.19    3.60
   0  -1   0    3.00    0.50
  -1  -1   0  116.49    3.50
  -2  -1   0  191.58    5.90
   2   1   0  188.88    5.50
  -3  -1   0    0.70    1.30
  -3  -1   0    1.40    1.60
   3   1   0    2.80    1.30
  -4  -1   0  227.28    8.20
  -4  -1   0  221.78    8.00
   4   1   0  209.48    8.90
   4   1   0  225.38    7.80
  -5  -1   0    4.40    2.50
  -5  -1   0    0.20    1.90
   5   1   0    4.30    2.90
  -6  -1   0   23.30    4.70
  -6  -1   0   19.50    3.30
  -6  -1   0   22.00    3.80
   6   1   0   23.50    4.60
   6   1   0   19.70    3.90
   6   1   0   29.10    4.40
   7   1   0  233.88   10.60
   7   1   0  223.68   10.50
   7   1   0  225.78   11.20
  -8  -1   0  128.09    7.40
   8   1   0  136.39    7.40
   8   1   0  130.19    7.20
   7  -2   0  116.59    6.60
   7  -2   0  122.89    6.70
   7  -2   0  115.99    7.30
   7  -2   0  117.49    6.30
  -7   2   0  113.59    5.60
   6  -2   0  656.23   21.50
   6  -2   0  689.83   21.00
   6  -2   0  606.64   21.50
   6  -2   0  645.24   22.00
   6  -2   0  657.93   20.70
  -6   2   0  649.83   19.10
  -6   2   0  613.94   19.20
   5  -2   0  252.87   12.20
   5  -2   0  271.47   12.20
   5  -2   0  257.97   12.70
   5  -2   0  267.47   11.60
   5  -2   0  245.98   12.30
  -5   2   0  249.97    9.60
  -5   2   0  262.27    9.60
   4  -2   0   92.09    6.90
   4  -2   0   88.99    5.80
  -4   2   0   79.29    5.50
  -4   2   0   93.69    4.70
   3  -2   0    2.20    1.90
   3  -2   0    0.90    1.60
  -3   2   0    0.20    1.60
  -3   2   0   -0.10    1.10
   2  -2   0   99.59    5.50
   2  -2   0  107.29    5.00
  -2   2   0  108.59    4.80
  -2   2   0  100.29    3.40
   1  -2   0  868.81   22.80
   1  -2   0  892.11   22.30
   0  -2   0 1107.99   28.00
   0  -2   0 1158.78   27.80
  -1  -2   0   41.30    2.10
  -2  -2   0 5667.73  135.29
  -3  -2   0  549.85   15.20
  -4  -2   0  124.69    5.70
   4   2   0  115.49    6.40
  -5  -2   0    2.90    2.10
   5   2   0    2.50    2.70
  -6  -2   0   58.89    5.60
   6   2   0   50.79    6.20
   6   2   0   58.49    5.70
  -7  -2   0   29.50    4.50
   7   2   0   40.20    6.60
   7   2   0   38.20    5.70
   7   2   0   42.20    5.30
  -8  -2   0   89.09    6.30
   8   2   0   92.99    6.20
   7  -3   0   14.10    2.60
   7  -3   0   10.80    2.30
   7  -3   0   21.70    3.30
   7  -3   0   11.50    2.60
   6  -3   0    1.20    3.50
   6  -3   0    6.30    2.40
   6  -3   0    6.70    3.10
   6  -3   0    0.50    3.60
  -6   3   0    5.30    2.60
   5  -3   0   34.30    5.60
   5  -3   0   25.50    4.60
   5  -3   0   28.70    5.60
   5  -3   0   14.60    3.60
   5  -3   0   29.90    4.40
  -5   3   0   31.30    4.40
  -5   3   0   20.60    3.20
   4  -3   0   43.00    5.40
   4  -3   0   42.30    5.20
   4  -3   0   44.30    6.10
   4  -3   0   44.20    6.80
  -4   3   0   39.50    3.70
  -4   3   0   44.50    5.10
   3  -3   0  633.74   19.70
   3  -3   0  633.44   20.10
  -3   3   0  624.64   16.90
  -3   3   0  632.14   19.20
   2  -3   0  699.83   20.80
   2  -3   0  744.23   20.60
  -2   3   0  682.73   17.70
  -2   3   0  732.53   20.30
   1  -3   0  152.88    6.30
   1  -3   0  162.58    5.80
   0  -3   0  362.46   10.60
   0  -3   0  379.56   10.40
  -1  -3   0  369.26   10.30
  -2  -3   0  217.18    7.00
  -3  -3   0   13.60    2.00
  -3  -3   0   14.00    2.50
  -4  -3   0    5.70    2.00
  -4  -3   0    6.60    2.40
  -5  -3   0  311.37   11.30
   5   3   0  327.87   12.40
  -6  -3   0  381.86   14.10
  -6  -3   0  404.06   14.60
   6   3   0  398.36   14.80
   6   3   0  386.76   15.50
   6   3   0  398.56   14.80
  -7  -3   0  158.98    8.60
   7   3   0  156.68    8.80
   7   3   0  157.88    9.50
  -8  -3   0    0.70    2.10
   8   3   0    1.70    1.90
   9   3   0    8.90    2.20
   6  -4   0    6.90    2.70
   6  -4   0    9.80    3.20
   6  -4   0    6.60    2.60
   6  -4   0    8.70    2.20
  -6   4   0    8.00    1.90
   5  -4   0   14.20    3.70
   5  -4   0   10.80    4.10
   5  -4   0   10.40    3.30
   5  -4   0    7.50    4.90
  -5   4   0   14.50    2.80
   4  -4   0  511.15   18.60
   4  -4   0  545.95   19.90
   4  -4   0  511.15   17.90
   4  -4   0  545.25   18.50
   4  -4   0  529.45   18.10
  -4   4   0  542.05   15.50
   3  -4   0  328.97   13.40
   3  -4   0  308.97   13.00
  -3   4   0  335.87    9.90
  -3   4   0  316.27   12.90
   2  -4   0   30.10    4.40
  -2   4   0   23.20    3.70
  -2   4   0   32.10    2.00
   1  -4   0   37.00    3.90
   1  -4   0   29.20    3.10
   0  -4   0  144.79    5.40
   0  -4   0  133.19    5.60
   0  -4   0  137.69    6.50
  -1  -4   0  217.68    8.60
  -1  -4   0  222.48    7.40
  -2  -4   0    5.80    1.90
  -2  -4   0    6.30    1.60
  -3  -4   0    7.80    1.90
  -3  -4   0    4.40    2.00
  -4  -4   0  347.87   11.60
  -4  -4   0  337.57   12.20
  -5  -4   0  746.43   22.10
   5   4   0  763.52   21.30
  -6  -4   0  260.57   11.50
  -6  -4   0  270.37   11.90
   6   4   0  271.57   11.70
   6   4   0  246.58   12.00
  -7  -4   0   11.50    3.70
   7   4   0   15.10    4.70
   7   4   0   14.30    3.90
  -8  -4   0   77.49    6.10
   8   4   0   77.59    6.80
   8   4   0   85.89    6.00
  -9  -4   0   88.59    5.20
   9   4   0   79.29    4.70
   5  -5   0   18.50    3.20
   5  -5   0   11.80    3.20
   5  -5   0   10.50    3.50
  -5   5   0   23.90    3.50
   4  -5   0   69.49    7.40
   4  -5   0   58.09    6.00
   4  -5   0   48.60    6.00
   3  -5   0   87.49    7.40
   3  -5   0   93.69    8.50
   3  -5   0   89.39    7.60
  -3   5   0   98.79    5.00
   2  -5   0  221.58   12.80
   2  -5   0  223.98   10.60
   2  -5   0  225.18   12.50
  -2   5   0  243.48   11.00
  -2   5   0  231.28    7.10
   1  -5   0  112.79    6.00
   0  -5   0   32.80    4.40
   0  -5   0   30.10    3.10
  -1  -5   0   62.29    4.10
  -1  -5   0   64.89    5.50
  -2  -5   0  198.48    7.70
  -2  -5   0  206.18    9.40
  -3  -5   0   65.59    4.50
  -3  -5   0   63.59    5.40
  -4  -5   0   51.19    4.20
  -4  -5   0   50.69    5.10
   4   5   0   47.40    4.30
  -5  -5   0   97.19    6.30
  -5  -5   0  100.79    7.80
   5   5   0  106.19    6.00
   5   5   0  107.89    8.20
  -6  -5   0   37.40    5.20
  -6  -5   0   27.30    5.20
   6   5   0   36.20    4.90
  -7  -5   0  197.68   10.00
   7   5   0  206.18   10.00
   7   5   0  185.08   10.20
  -8  -5   0  131.19    7.10
   8   5   0  103.19    6.90
   8   5   0  124.49    6.90
   4  -6   0  144.69    8.20
   4  -6   0  136.79    7.50
   3  -6   0   65.69    7.40
   3  -6   0   48.90    5.60
   2  -6   0  220.28   11.80
   2  -6   0  210.38   10.40
   1  -6   0  150.38    8.80
   0  -6   0    9.10    2.80
  -1  -6   0   77.19    5.40
  -1  -6   0   80.29    6.60
  -2  -6   0    1.30    2.90
  -2  -6   0    2.30    2.00
  -3  -6   0  214.18    8.80
  -3  -6   0  225.88   10.80
  -4  -6   0  447.96   17.70
  -4  -6   0  472.85   17.00
  -4  -6   0  456.55   16.80
  -4  -6   0  436.86   15.80
  -4  -6   0  447.46   15.00
  -4  -6   0  463.35   18.00
  -4  -6   0  452.65   16.70
   4   6   0  470.95   14.60
  -5  -6   0  473.75   16.80
  -5  -6   0  486.55   17.80
  -5  -6   0  502.55   18.30
  -5  -6   0  507.95   17.90
  -5  -6   0  476.55   17.00
  -5  -6   0  499.25   17.80
   5   6   0  515.35   18.70
   5   6   0  504.95   15.90
  -6  -6   0  184.68    9.50
  -6  -6   0  166.68    9.50
  -6  -6   0  176.48   12.10
   6   6   0  162.98    8.00
   6   6   0  174.78    9.50
  -7  -6   0   -0.30    2.10
   7   6   0    2.00    3.30
   7   6   0    1.60    3.00
  -8  -6   0   -1.30    1.70
   8   6   0    4.30    2.60
   8   6   0   -2.70    2.50
   3  -7   0    5.90    3.10
   0  -7   0   31.30    4.70
   0  -7   0   27.40    5.10
   0  -7   0   21.90    5.10
  -1  -7   0  155.58    8.90
  -1  -7   0  169.78   10.20
  -1  -7   0  167.98    9.60
  -1  -7   0  153.98    9.50
  -1  -7   0  171.58   11.40
  -2  -7   0  130.29    8.70
  -2  -7   0  125.59    9.00
  -2  -7   0  156.08    9.00
  -2  -7   0  152.78    9.60
  -2  -7   0  138.99    9.30
  -3  -7   0  174.38    9.30
  -3  -7   0  181.48    9.80
  -3  -7   0  180.98   10.60
  -3  -7   0  190.38   10.50
  -3  -7   0  169.58   10.20
   3   7   0  187.18    8.50
  -4  -7   0    5.50    3.80
  -4  -7   0   -0.30    3.50
  -4  -7   0    4.50    4.10
  -4  -7   0    6.00    4.40
  -4  -7   0   -2.80    3.80
   4   7   0    5.40    3.80
   4   7   0    5.30    2.60
  -5  -7   0    3.70    3.20
  -5  -7   0    8.00    3.70
  -5  -7   0    2.20    3.50
  -5  -7   0    1.20    3.50
  -5  -7   0    2.80    3.70
   5   7   0    2.00    2.20
   5   7   0    2.10    3.90
  -6  -7   0   15.10    3.80
  -6  -7   0    8.30    3.80
  -6  -7   0   13.60    3.90
  -6  -7   0    5.70    3.90
   6   7   0   15.90    3.80
   6   7   0   13.50    3.00
   6   7   0    5.00    4.40
  -7  -7   0   26.50    3.80
   7   7   0   29.20    4.00
   7   7   0   28.30    4.30
  -8  -7   0    2.10    2.20
   8   7   0    2.10    3.00
   8   7   0    0.60    2.00
   0  -8   0   65.89    6.60
  -1  -8   0    2.80    3.80
  -1  -8   0    7.80    3.70
  -2  -8   0    4.50    3.30
  -2  -8   0    4.00    4.10
  -2  -8   0    3.70    3.60
  -2  -8   0    5.00    4.00
   2   8   0    1.20    4.00
  -3  -8   0    7.10    3.70
  -3  -8   0    0.60    4.00
  -3  -8   0   10.30    4.00
  -3  -8   0    8.30    3.50
  -3  -8   0    7.90    4.10
   3   8   0    2.20    4.00
   3   8   0    8.10    2.70
  -4  -8   0   24.90    4.70
  -4  -8   0   48.10    6.20
  -4  -8   0   32.50    5.40
  -4  -8   0   32.10    4.30
   4   8   0   33.40    5.40
   4   8   0   44.50    4.40
  -5  -8   0   83.99    6.60
  -5  -8   0   89.69    6.20
  -5  -8   0   86.59    7.20
  -5  -8   0   86.79    7.00
   5   8   0   95.89    6.00
   5   8   0   90.89    6.80
  -6  -8   0   55.69    6.10
  -6  -8   0   50.99    5.30
  -6  -8   0   52.59    6.00
  -6  -8   0   61.09    5.90
   6   8   0   55.19    5.40
   6   8   0   60.69    4.40
  -7  -8   0   29.20    4.00
   7   8   0   31.10    4.40
   7   8   0   28.60    4.20
  -1  -9   0   10.00    3.20
  -1  -9   0    8.40    3.00
  -2  -9   0  173.58    8.40
  -2  -9   0  177.78    8.90
  -2  -9   0  173.18    8.40
  -3  -9   0  356.06   13.10
  -3  -9   0  361.76   13.40
  -3  -9   0  354.26   13.40
   3   9   0  356.36   11.70
  -4  -9   0  128.19    7.20
  -4  -9   0  123.49    7.60
  -4  -9   0  126.59    7.30
   4   9   0  111.29    5.70
  -5  -9   0    9.70    2.90
  -5  -9   0    7.60    3.20
  -5  -9   0    6.80    2.30
   5   9   0    9.70    2.10
  -6  -9   0   -0.90    2.10
  -6  -9   0    5.50    2.60
  -6  -9   0   -0.90    2.00
   6   9   0   -1.30    2.30
   5   9  -1   27.50    3.90
  -5  -9   1   15.40    2.80
  -5  -9   1   22.90    3.30
  -5  -9   1   20.70    3.20
   4   9  -1   15.50    2.70
  -4  -9   1   14.20    2.80
  -4  -9   1   14.50    2.80
  -4  -9   1   12.70    2.80
  -4  -9   1   15.80    3.30
   3   9  -1    1.70    2.30
  -3  -9   1   -2.10    1.80
  -3  -9   1   -2.30    2.20
  -3  -9   1   -6.30    2.50
  -3  -9   1    4.50    2.90
   2   9  -1    9.10    2.50
  -2  -9   1    9.20    3.20
  -2  -9   1   10.20    3.20
  -2  -9   1   13.30    3.30
  -1  -9   1    4.30    2.70
  -1  -9   1    7.60    2.90
   7   8  -1   50.89    4.30
   7   8  -1   57.09    4.70
   6   8  -1   43.10    4.20
   6   8  -1   47.20    5.00
  -6  -8   1   40.00    6.40
  -6  -8   1   55.59    5.60
  -6  -8   1   42.60    4.20
   5   8  -1   13.60    3.40
   5   8  -1   19.90    3.10
  -5  -8   1   13.20    3.10
  -5  -8   1    7.20    3.70
  -5  -8   1   15.20    3.30
  -5  -8   1   10.20    3.60
   4   8  -1   55.99    4.60
   4   8  -1   44.60    7.00
  -4  -8   1   48.00    5.20
  -4  -8   1   43.50    6.00
  -4  -8   1   53.39    6.60
  -4  -8   1   44.10    6.10
   3   8  -1  174.08    7.60
  -3  -8   1  189.48    9.80
  -3  -8   1  202.68    9.00
  -3  -8   1  174.08   10.10
  -3  -8   1  192.18   10.10
   2   8  -1  161.98   10.80
  -2  -8   1  181.98   10.00
  -2  -8   1  184.58    8.90
  -2  -8   1  189.48    9.80
  -2  -8   1  177.78    9.20
  -1  -8   1   71.29    5.90
  -1  -8   1   86.59    7.40
  -1  -8   1   82.29    6.20
   0  -8   1    1.40    2.70
   0  -8   1    0.40    3.20
   0  -8   1   -1.10    3.00
   1  -8   1    1.50    3.90
   1  -8   1   -0.80    2.50
   7   7  -1    1.60    2.70
   7   7  -1    4.40    3.10
  -7  -7   1    7.60    3.10
   6   7  -1   44.50    4.90
   6   7  -1   57.29    8.80
   6   7  -1   44.00    5.50
  -6  -7   1   63.59    6.30
  -6  -7   1   39.60    5.80
  -6  -7   1   44.40    5.70
   5   7  -1   43.80    6.60
   5   7  -1   49.99    4.90
  -5  -7   1   52.39    6.60
  -5  -7   1   48.30    6.40
  -5  -7   1   37.20    4.80
  -5  -7   1   48.50    6.50
   4   7  -1  176.28    7.90
   4   7  -1  184.78   11.00
  -4  -7   1  195.58   10.00
  -4  -7   1  186.28   10.30
  -4  -7   1  189.58   10.10
  -4  -7   1  189.58   11.10
   3   7  -1  358.26   15.50
   3   7  -1  350.76   11.80
  -3  -7   1  338.97   15.00
  -3  -7   1  347.77   14.20
  -3  -7   1  354.56   14.50
  -3  -7   1  367.46   13.50
   2   7  -1   50.79    6.90
  -2  -7   1   60.19    8.00
  -2  -7   1   49.40    5.80
  -2  -7   1   50.69    6.30
  -2  -7   1   46.60    6.70
  -1  -7   1  111.79    8.00
  -1  -7   1   86.19    6.90
  -1  -7   1   86.79    8.30
   0  -7   1  186.38   10.10
   0  -7   1  195.58   10.60
   0  -7   1  183.78   10.90
   1  -7   1   74.99    6.50
   1  -7   1   66.59    7.20
   2  -7   1   15.40    4.10
   2  -7   1   11.60    3.10
   3  -7   1   15.00    2.80
   3  -7   1   13.30    3.70
   8   6  -1  176.98    7.80
  -8  -6   1  179.58    7.60
   7   6  -1  136.19    8.30
   7   6  -1  133.39    7.80
  -7  -6   1  139.29    7.80
   6   6  -1   26.60    5.20
   6   6  -1   26.00    4.60
  -6  -6   1   31.60    4.70
  -6  -6   1   36.20    5.60
  -6  -6   1   30.00    4.90
   5   6  -1  147.99    9.40
   5   6  -1  137.09    7.10
  -5  -6   1  135.29    8.70
  -5  -6   1  132.29    9.00
  -5  -6   1  132.79    9.40
  -5  -6   1  130.09    8.60
  -5  -6   1  145.09    9.20
   4   6  -1   -1.20    3.00
   4   6  -1    1.00    1.70
  -4  -6   1    3.90    3.60
  -4  -6   1    3.50    4.30
  -4  -6   1    0.80    3.90
  -4  -6   1    2.80    3.40
   3   6  -1   24.00    3.50
   3   6  -1   22.00    4.20
  -3  -6   1   36.80    7.30
  -3  -6   1   34.20    5.40
  -3  -6   1   23.50    3.90
  -3  -6   1   29.70    5.80
  -2  -6   1    0.50    2.10
  -2  -6   1    2.20    3.10
  -1  -6   1  352.16   13.80
  -1  -6   1  317.77   11.70
   0  -6   1  166.18    8.20
   0  -6   1  187.88    9.90
   0  -6   1  178.88   10.70
   0  -6   1  171.38   10.20
   1  -6   1  204.88   10.00
   1  -6   1  211.88   12.40
   1  -6   1  222.38   12.60
   1  -6   1  187.38   11.00
   2  -6   1   46.80    6.10
   2  -6   1   59.29    7.20
   2  -6   1   43.80    6.80
   3  -6   1   -0.50    3.50
   3  -6   1    4.80    2.40
   4  -6   1   -2.50    2.70
   4  -6   1    0.70    2.40
   8   5  -1   17.40    3.10
  -8  -5   1   10.40    3.00
   7   5  -1   37.30    5.40
   7   5  -1   34.50    5.00
  -7  -5   1   44.40    5.70
   6   5  -1  144.29    8.80
  -6  -5   1  154.98    8.90
  -6  -5   1  135.29    8.40
   5   5  -1   56.89    5.00
   5   5  -1   52.59    6.10
  -5  -5   1   51.69    6.40
  -5  -5   1   53.29    5.20
  -5  -5   1   48.10    6.60
  -5  -5   1   60.89    9.20
  -5  -5   1   60.49    6.00
   4   5  -1  113.89    7.60
   4   5  -1  111.89    5.80
  -4  -5   1  107.89    6.00
  -4  -5   1  108.19    7.30
   3   5  -1  159.38    6.70
  -3  -5   1  158.58    7.20
  -3  -5   1  169.68    8.60
  -2  -5   1   99.59    5.40
  -2  -5   1   98.69    6.50
  -1  -5   1  188.88    9.10
  -1  -5   1  185.68    7.50
   0  -5   1    0.40    1.90
   1  -5   1  148.09    7.20
  -2   5  -1   43.20    3.40
   2  -5   1   34.20    5.80
   2  -5   1   36.00    5.70
   2  -5   1   36.20    5.20
  -3   5  -1   69.69    4.30
   3  -5   1   60.99    8.30
   3  -5   1   62.99    8.00
   3  -5   1   64.99    7.80
   3  -5   1   72.59    6.90
   4  -5   1   28.50    5.20
   4  -5   1   25.80    4.30
   4  -5   1   25.40    4.30
  -5   5  -1    4.30    2.10
   5  -5   1    1.70    2.60
   5  -5   1    3.70    2.40
   5  -5   1   -0.90    2.70
   8   4  -1   -0.40    2.40
  -8  -4   1    7.10    3.00
   7   4  -1  122.69    8.00
  -7  -4   1  113.99    7.70
   6   4  -1  870.81   27.20
   6   4  -1  862.01   26.20
  -6  -4   1  863.51   26.10
  -6  -4   1  886.91   26.80
   5   4  -1 1092.79   31.60
   5   4  -1 1097.59   29.40
  -5  -4   1 1096.89   30.50
   4   4  -1    8.40    3.10
   4   4  -1    8.20    2.30
  -4  -4   1    7.30    2.80
  -4  -4   1    5.30    2.20
  -3  -4   1  149.39    7.40
  -3  -4   1  155.08    6.30
  -2  -4   1 1245.88   33.40
  -2  -4   1 1208.28   31.60
  -1  -4   1   20.30    2.20
  -1  -4   1   19.20    2.90
   0  -4   1  466.75   13.90
   0  -4   1  463.15   13.50
  -1   4  -1  321.97    8.70
   1  -4   1  335.37   11.40
   1  -4   1  320.07   10.70
  -2   4  -1  566.84   17.80
  -2   4  -1  565.14   15.00
   2  -4   1  548.05   17.80
  -3   4  -1  436.46   12.20
  -3   4  -1  403.06   15.10
   3  -4   1  376.76   14.70
   3  -4   1  399.76   15.20
   3  -4   1  386.66   17.80
   3  -4   1  417.36   17.40
   3  -4   1  378.96   15.40
  -4   4  -1   50.39    4.20
   4  -4   1   57.19    6.30
   4  -4   1   58.89    6.40
   4  -4   1   55.89    7.30
  -5   4  -1   50.09    4.10
   5  -4   1   48.80    5.60
   5  -4   1   52.39    5.70
   5  -4   1   37.10    4.70
   5  -4   1   54.19    5.50
  -6   4  -1   36.90    3.30
  -6   4  -1   39.00    5.00
   6  -4   1   35.60    4.00
   6  -4   1   40.30    4.20
   6  -4   1   35.70    4.70
   6  -4   1   34.80    4.40
   8   3  -1  149.49    7.50
  -8  -3   1  138.49    7.00
   7   3  -1   62.49    6.40
  -7  -3   1   83.69    6.50
   6   3  -1   42.50    5.60
  -6  -3   1   52.69    6.10
  -5  -3   1   27.90    4.00
   4   3  -1   44.20    4.20
  -4  -3   1   46.90    3.50
  -3  -3   1  319.87   11.10
  -3  -3   1  334.57   10.30
  -2  -3   1  133.29    5.10
  -2  -3   1  129.79    6.20
  -1  -3   1  129.59    4.70
   0  -3   1  361.06   11.00
   0  -3   1  385.26   10.70
  -1   3  -1  778.72   19.80
   1  -3   1  825.72   22.30
   1  -3   1  844.02   21.70
  -2   3  -1  485.05   13.00
  -2   3  -1  489.45   15.10
   2  -3   1  480.75   14.50
   2  -3   1  501.75   15.50
  -3   3  -1    9.10    2.80
  -3   3  -1    7.30    1.70
   3  -3   1    8.50    2.60
   3  -3   1    9.50    3.40
  -4   3  -1   55.19    6.40
  -4   3  -1   54.09    4.00
   4  -3   1   51.09    7.70
   4  -3   1   59.49    6.00
   4  -3   1   59.99    7.40
   4  -3   1   59.99    7.40
   4  -3   1   69.39    8.20
   4  -3   1   58.99    6.80
   4  -3   1   78.59   12.10
  -5   3  -1  444.16   14.20
  -5   3  -1  455.35   14.30
   5  -3   1  453.25   16.80
   5  -3   1  434.56   16.00
   5  -3   1  459.75   16.90
   5  -3   1  453.45   16.20
   5  -3   1  458.45   17.70
  -6   3  -1  487.55   14.90
   6  -3   1  495.35   16.20
   6  -3   1  490.35   16.20
   6  -3   1  484.25   16.10
   6  -3   1  489.65   17.40
  -7   3  -1   14.80    2.70
   7  -3   1   12.10    2.60
   7  -3   1   17.00    2.90
   7  -3   1   16.00    2.60
   8   2  -1  129.59    7.20
  -8  -2   1  119.99    7.10
   7   2  -1  124.59    7.80
   7   2  -1  109.39    8.00
  -7  -2   1  143.59    8.50
   6   2  -1   46.10    6.00
   6   2  -1   44.30    5.70
  -6  -2   1   42.30    5.90
  -6  -2   1   35.50    4.70
   5   2  -1  301.87   11.70
  -5  -2   1  290.67   10.70
   4   2  -1   21.40    3.70
  -4  -2   1   22.90    2.70
  -3  -2   1   62.39    3.40
  -2  -2   1  185.38    5.90
  -1  -2   1   46.20    2.30
  -1  -2   1   43.90    1.90
   0  -2   1   72.09    3.00
   1  -2   1  244.38    7.60
   1  -2   1  252.47    8.00
  -2   2  -1    9.10    1.30
  -2   2  -1    8.00    1.80
   2  -2   1    9.20    1.70
   2  -2   1    7.40    2.50
   2  -2   1    8.60    1.90
  -3   2  -1  155.68    5.70
  -3   2  -1  157.08    7.10
   3  -2   1  152.28    7.20
   3  -2   1  153.38    7.80
  -4   2  -1  117.49    6.40
  -4   2  -1  129.99    7.40
  -4   2  -1  129.09    5.70
   4  -2   1  125.19    7.00
   4  -2   1  137.69    7.70
  -5   2  -1   24.30    3.90
  -5   2  -1   18.40    3.00
   5  -2   1   15.40    4.00
   5  -2   1   29.30    5.40
   5  -2   1   17.80    5.20
   5  -2   1   20.10    4.30
   5  -2   1   20.00    4.90
  -6   2  -1    7.20    2.70
  -6   2  -1    7.80    3.20
   6  -2   1   10.60    3.60
   6  -2   1    9.10    3.80
   6  -2   1    8.10    2.70
   6  -2   1    8.00    4.00
   6  -2   1   11.70    3.60
  -7   2  -1    2.80    2.10
   7  -2   1    7.40    2.80
   7  -2   1    6.80    3.30
   7  -2   1    7.80    2.70
   7  -2   1   10.60    2.80
   8   1  -1   97.49    6.10
   8   1  -1   96.89    6.10
  -8  -1   1   96.39    6.30
   7   1  -1  245.18   11.20
   7   1  -1  258.47   11.20
   7   1  -1  247.58   11.90
  -7  -1   1  258.67   10.90
   6   1  -1  184.08   10.10
   6   1  -1  202.88   10.00
   6   1  -1  164.08    9.30
  -6  -1   1  202.68    9.60
  -6  -1   1  200.88    8.80
   5   1  -1  120.79    7.00
  -5  -1   1  106.49    6.30
  -5  -1   1  106.49    6.30
   4   1  -1  230.58    8.20
   4   1  -1  231.58    9.40
  -4  -1   1  229.28    8.30
  -4  -1   1  238.88    8.50
   3   1  -1  104.99    4.20
  -3  -1   1   93.99    4.60
  -3  -1   1  115.29    4.70
  -2  -1   1    1.40    0.80
  -2  -1   1    1.40    1.00
  -1  -1   1 3826.12   91.69
  -1  -1   1 3872.01   91.49
   0  -1   1 9873.41  234.88
   0  -1   1 9916.31  234.98
   1  -1   1  130.39    4.70
   1  -1   1  139.89    4.40
  -2   1  -1 1359.26   33.80
  -2   1  -1 1386.86   34.80
   2  -1   1 1388.86   34.90
  -3   1  -1  221.38    7.30
  -3   1  -1  226.78    8.30
   3  -1   1  224.58    8.30
   3  -1   1  236.18    9.20
  -4   1  -1   30.90    3.60
  -4   1  -1   29.60    3.30
   4  -1   1   33.70    3.90
   4  -1   1   26.80    4.00
  -5   1  -1  110.99    7.20
  -5   1  -1  117.69    6.20
  -5   1  -1  123.29    6.20
   5  -1   1  116.79    7.70
   5  -1   1  115.89    7.60
  -6   1  -1  188.98    8.90
  -6   1  -1  205.58    8.70
   6  -1   1  181.68    9.90
   6  -1   1  179.48    9.60
   6  -1   1  178.18   10.00
   6  -1   1  201.28    9.90
   6  -1   1  177.28   10.70
  -7   1  -1  227.18    8.60
   7  -1   1  228.18   10.90
   7  -1   1  223.98    9.70
   7  -1   1  255.47   10.30
   7  -1   1  245.78   10.40
  -8   1  -1  270.67    9.50
   8  -1   1  261.67    8.80
   8  -1   1  281.87    9.30
   8   0  -1    8.60    2.80
   8   0  -1   15.80    3.00
   7   0  -1    4.60    3.80
   7   0  -1    3.90    3.10
   7   0  -1   10.70    4.00
   7   0  -1    0.30    3.10
  -7   0   1    1.10    2.80
   6   0  -1  106.99    7.60
   6   0  -1  121.29    8.00
   6   0  -1  103.59    8.00
   6   0  -1  100.99    8.80
  -6   0   1  126.49    7.80
  -6   0   1  107.19    8.50
   5   0  -1   81.19    5.60
   5   0  -1   91.49    6.50
  -5   0   1   83.59    5.60
  -5   0   1   89.09    5.60
  -5   0   1   81.89    5.70
   4   0  -1  249.68   10.10
   4   0  -1  244.78    8.90
  -4   0   1  236.98    8.90
  -4   0   1  246.08    8.60
   3   0  -1   27.00    2.40
   3   0  -1   26.50    3.60
  -3   0   1   28.60    2.60
  -3   0   1   28.80    2.50
   2   0  -1  383.06   10.50
  -2   0   1  370.16   10.40
   1   0  -1    2.20    0.70
  -1   0   1    3.60    0.70
   0   0   1  137.39    3.90
  -1   0  -1  371.96    9.70
   1   0   1  373.06    9.80
  -2   0  -1   85.79    3.70
   2   0   1   82.09    3.60
  -3   0  -1  325.07   10.10
  -3   0  -1  295.07    9.30
   3   0   1  321.77    9.80
   3   0   1  312.17   10.90
  -4   0  -1  144.19    6.50
  -4   0  -1  148.79    6.00
   4   0   1  149.29    6.60
   4   0   1  148.99    7.50
  -5   0  -1    3.70    2.20
  -5   0  -1    5.60    2.80
  -5   0  -1    4.70    2.40
   5   0   1    1.60    2.20
   5   0   1    4.20    2.60
  -6   0  -1   11.60    2.90
   6   0   1   12.20    3.60
   6   0   1    9.30    3.70
   6   0   1   12.50    3.90
   6   0   1   15.90    3.90
   6   0   1   12.70    4.90
  -7   0  -1  103.09    6.10
   7   0   1  121.29    7.70
   7   0   1  102.59    7.80
   7   0   1  102.29    7.10
   7   0   1  115.39    7.40
  -8   0  -1    1.50    1.90
   8   0   1   -3.80    2.10
   8  -1  -1   84.69    5.00
   8  -1  -1   74.69    5.00
   8  -1  -1   89.79    5.40
  -8   1   1   91.59    5.30
   7  -1  -1  220.18    9.80
   7  -1  -1  206.38    9.30
   7  -1  -1  237.38   10.90
   7  -1  -1  231.88   10.30
   7  -1  -1  223.78   10.90
  -7   1   1  223.18    9.00
   6  -1  -1   45.30    6.20
   6  -1  -1   52.89    7.20
   6  -1  -1   61.69    7.00
   6  -1  -1   55.99    6.20
   6  -1  -1   54.69    6.40
  -6   1   1   54.59    5.60
  -6   1   1   54.49    6.80
   5  -1  -1   20.00    4.00
   5  -1  -1   26.70    4.30
  -5   1   1   30.40    4.00
  -5   1   1   22.00    3.30
  -5   1   1   27.00    4.00
   4  -1  -1  310.37   11.10
   4  -1  -1  301.37   11.90
  -4   1   1  317.67   10.90
  -4   1   1  300.87   10.00
   3  -1  -1  260.37    8.90
   3  -1  -1  244.78    9.50
  -3   1   1  265.27    8.60
  -3   1   1  238.48    7.80
   2  -1  -1  355.06   10.70
  -2   1   1  353.46    9.60
  -2   1   1  366.66   10.40
   1  -1  -1 1728.73   42.90
  -1   1   1 1793.62   42.60
   0  -1  -1  381.86    9.60
   0   1   1  374.46    9.70
   1   1   1 1563.84   37.50
  -2  -1  -1 9999.00  237.28
   2   1   1 9981.30  236.88
  -3  -1  -1   77.29    4.10
  -3  -1  -1   69.09    3.80
   3   1   1   91.49    3.70
   3   1   1   73.59    4.60
  -4  -1  -1   10.40    2.10
  -4  -1  -1    9.80    2.20
   4   1   1   11.40    2.90
   4   1   1    8.70    1.90
  -5  -1  -1   28.30    3.60
  -5  -1  -1   27.70    4.00
   5   1   1   25.20    4.30
  -6  -1  -1   67.59    5.30
  -6  -1  -1   62.59    6.40
   6   1   1   68.59    7.10
   6   1   1   63.69    6.40
   6   1   1   65.49    7.20
   6   1   1   63.19    6.70
   7   1   1    3.60    3.10
   7   1   1   12.70    3.90
   7   1   1   13.30    4.20
   7   1   1    5.80    3.30
  -8  -1  -1   31.80    4.90
   8   1   1   32.70    4.50
   7  -2  -1   -1.20    2.60
   7  -2  -1    3.00    2.70
   7  -2  -1   -2.10    2.90
   7  -2  -1   -0.10    3.00
  -7   2   1   -5.30    1.60
   6  -2  -1   77.79    6.60
   6  -2  -1   66.09    7.40
   6  -2  -1   71.59    8.00
   6  -2  -1   75.79    7.60
   6  -2  -1   69.29    6.80
  -6   2   1   69.49    5.90
  -6   2   1   80.39    6.80
   5  -2  -1    1.50    3.50
   5  -2  -1    1.20    3.70
   5  -2  -1    0.60    4.50
   5  -2  -1    0.50    3.60
   5  -2  -1    2.20    4.10
  -5   2   1    3.20    2.20
  -5   2   1   -2.90    2.40
   4  -2  -1    7.60    3.20
   4  -2  -1    7.10    2.70
  -4   2   1    6.30    2.10
  -4   2   1   10.90    2.80
   3  -2  -1  116.99    6.60
   3  -2  -1  127.99    6.30
  -3   2   1  111.89    5.70
  -3   2   1  118.29    4.80
   2  -2  -1  137.19    5.70
   2  -2  -1  123.79    6.00
  -2   2   1  128.19    3.90
  -2   2   1  134.49    5.40
   1  -2  -1 1055.49   26.20
   0  -2  -1 3408.86   81.19
  -1  -2  -1   13.00    1.10
   1   2   1   19.20    1.00
  -2  -2  -1 4733.03  110.39
   2   2   1 4500.35  109.39
  -3  -2  -1 1260.87   32.00
  -4  -2  -1   -1.60    1.50
   4   2   1    0.00    1.90
  -5  -2  -1   36.40    3.70
   5   2   1   32.00    4.50
  -6  -2  -1   76.69    5.70
   6   2   1   76.99    6.50
   6   2   1   64.19    8.60
   6   2   1   63.49    6.30
  -7  -2  -1  158.48    9.10
   7   2   1  142.89    8.60
   7   2   1  147.29    8.40
   7   2   1  157.18    9.20
   7   2   1  144.49    9.00
  -8  -2  -1   30.10    4.20
   8   2   1   22.50    3.60
   8   2   1   38.90    5.10
   7  -3  -1    0.90    2.60
   7  -3  -1    6.90    2.30
   7  -3  -1    6.00    2.50
   6  -3  -1   -3.90    2.60
   6  -3  -1    1.20    2.80
   6  -3  -1   -3.20    4.20
   6  -3  -1    3.70    2.60
  -6   3   1    0.70    2.50
   5  -3  -1  257.07   12.00
   5  -3  -1  254.97   12.90
   5  -3  -1  274.27   12.50
   5  -3  -1  266.87   11.70
   5  -3  -1  285.97   11.80
  -5   3   1  267.07   10.40
  -5   3   1  278.37   10.00
   4  -3  -1  899.91   27.20
   4  -3  -1  846.72   28.10
   4  -3  -1  897.61   27.60
   4  -3  -1  858.01   26.70
   4  -3  -1  966.80   29.80
  -4   3   1  874.11   24.00
   3  -3  -1  152.18    7.90
   3  -3  -1  135.59    7.20
  -3   3   1  143.79    6.90
  -3   3   1  147.99    5.40
   2  -3  -1   78.39    5.10
   2  -3  -1   77.89    5.40
  -2   3   1   77.29    4.50
  -2   3   1   78.99    2.80
   1  -3  -1   24.90    2.90
   1  -3  -1   20.60    3.20
   1  -3  -1   24.20    2.00
  -1  -3  -1   56.79    2.50
   1   3   1   52.19    2.20
  -2  -3  -1   17.30    1.70
  -3  -3  -1  193.88    7.30
  -3  -3  -1  209.98    7.00
  -4  -3  -1 2774.32   66.59
   4   3   1 2588.34   67.69
  -5  -3  -1  327.47   11.50
   5   3   1  316.87   12.50
  -6  -3  -1   10.70    3.90
  -6  -3  -1   10.70    3.70
   6   3   1   14.20    4.40
   6   3   1    8.70    3.10
   6   3   1    9.70    3.70
  -7  -3  -1   71.49    7.00
   7   3   1   62.69    6.70
   7   3   1   67.89    6.80
   7   3   1   72.89    7.00
  -8  -3  -1    3.20    3.10
   8   3   1    7.10    3.20
   8   3   1    0.40    2.70
   9   3   1   36.30    3.70
   6  -4  -1  181.58    8.80
   6  -4  -1  185.68    8.10
   6  -4  -1  192.58    8.00
  -6   4   1  157.38    6.60
   5  -4  -1   -0.70    3.70
   5  -4  -1    0.20    4.20
   5  -4  -1   -0.90    3.60
   5  -4  -1    0.60    2.90
  -5   4   1   -2.70    2.40
   4  -4  -1  276.57   12.50
   4  -4  -1  257.07   11.50
   4  -4  -1  252.87   12.90
   4  -4  -1  266.07   12.40
  -4   4   1  270.87    9.30
   3  -4  -1  193.38    9.60
   3  -4  -1  206.88   10.10
  -3   4   1  181.98   10.50
  -3   4   1  201.88    6.80
   2  -4  -1  362.66   13.30
   2  -4  -1  374.36   13.50
  -2   4   1  387.06   12.80
   1  -4  -1  167.28    6.30
   1  -4  -1  152.68    7.00
   1  -4  -1  167.18    7.20
   0  -4  -1    9.20    1.80
   0  -4  -1    8.40    1.50
   0  -4  -1    8.40    2.10
  -1  -4  -1    0.40    1.40
  -1  -4  -1    1.40    0.90
  -2  -4  -1   62.79    3.30
  -2  -4  -1   60.59    4.10
  -3  -4  -1   90.39    4.30
  -3  -4  -1   82.99    4.90
  -4  -4  -1  286.07   10.80
  -4  -4  -1  298.77   10.20
  -5  -4  -1  169.08    7.50
   5   4   1  163.68    7.30
  -6  -4  -1    7.50    3.70
   6   4   1    1.30    3.50
   6   4   1    6.50    3.40
  -7  -4  -1   25.10    4.20
   7   4   1   30.80    4.60
   7   4   1   31.20    5.00
  -8  -4  -1   46.50    5.40
   8   4   1   56.39    5.30
   8   4   1   46.90    5.50
   9   4   1   22.30    2.70
   5  -5  -1    7.80    3.70
   5  -5  -1    2.60    3.30
   5  -5  -1    6.70    2.80
  -5   5   1    7.80    2.00
   4  -5  -1  129.49    7.80
   4  -5  -1  118.89    8.20
   4  -5  -1  120.69    9.10
  -4   5   1  122.19    5.70
   3  -5  -1  461.15   16.50
   3  -5  -1  457.05   18.10
  -3   5   1  470.95   13.30
   2  -5  -1 1175.38   33.50
  -1   5   1   36.60    4.70
   0  -5  -1   90.39    5.70
   0  -5  -1  102.79    5.10
  -1  -5  -1   84.29    5.80
  -1  -5  -1   79.19    4.20
  -2  -5  -1   69.29    5.00
  -2  -5  -1   63.39    3.90
  -3  -5  -1   73.69    4.50
  -3  -5  -1   75.89    5.80
  -4  -5  -1  574.04   18.60
  -4  -5  -1  562.84   17.00
   4   5   1  560.24   16.80
  -5  -5  -1  796.02   24.20
  -5  -5  -1  756.92   22.70
   5   5   1  780.42   22.30
  -6  -5  -1  648.14   21.50
  -6  -5  -1  654.43   21.80
  -6  -5  -1  713.03   26.40
   6   5   1  664.43   21.70
  -7  -5  -1   55.89    6.30
   7   5   1   47.40    6.40
   7   5   1   48.80    6.10
  -8  -5  -1   15.50    3.40
   8   5   1   10.60    3.00
   8   5   1   11.30    3.40
   4  -6  -1   43.50    5.60
   4  -6  -1   34.60    4.50
   3  -6  -1   23.30    5.10
   3  -6  -1   15.50    6.60
  -1  -6  -1   51.99    5.40
  -2  -6  -1    1.10    2.40
  -2  -6  -1    1.00    2.10
  -3  -6  -1    5.50    2.60
  -3  -6  -1    3.90    3.10
  -4  -6  -1    2.10    3.30
  -4  -6  -1    2.20    2.30
   4   6   1   -0.40    2.10
  -5  -6  -1  364.06   14.70
  -5  -6  -1  349.17   13.90
  -5  -6  -1  379.56   14.90
  -5  -6  -1  371.76   14.60
  -5  -6  -1  355.66   14.90
  -5  -6  -1  363.56   13.70
   5   6   1  375.46   14.30
   5   6   1  358.26   12.60
  -6  -6  -1   58.79    6.50
  -6  -6  -1   40.30    6.10
  -6  -6  -1   49.80    6.50
   6   6   1   49.80    5.20
   6   6   1   57.59    6.60
  -7  -6  -1  180.48    8.80
   7   6   1  200.18   10.30
   7   6   1  161.18    8.40
  -8  -6  -1   98.99    6.40
   8   6   1  110.59    6.30
   8   6   1  107.49    6.80
  -1  -7  -1   88.29    8.60
  -1  -7  -1   91.09    8.40
  -1  -7  -1   78.09    8.60
  -1  -7  -1   93.29    7.70
  -2  -7  -1    8.60    4.30
  -2  -7  -1    2.60    4.50
  -2  -7  -1   11.60    4.20
  -2  -7  -1    1.00    3.60
  -3  -7  -1    0.20    3.50
  -3  -7  -1   -1.50    3.60
  -3  -7  -1    4.60    3.30
  -3  -7  -1    2.90    3.50
  -4  -7  -1   42.70    6.20
  -4  -7  -1   45.70    6.10
  -4  -7  -1   39.90    6.40
  -4  -7  -1   39.60    5.50
  -4  -7  -1   35.10    5.00
   4   7   1   37.00    4.80
  -5  -7  -1  176.58    9.80
  -5  -7  -1  170.28   10.10
  -5  -7  -1  197.48   10.20
  -5  -7  -1  175.68   10.00
  -5  -7  -1  181.98   10.60
   5   7   1  178.38   10.60
   5   7   1  187.08   10.40
   5   7   1  193.58    8.70
  -6  -7  -1  113.69    7.40
  -6  -7  -1  126.99    8.40
  -6  -7  -1  108.89    8.30
  -6  -7  -1  117.49    7.90
   6   7   1   99.59    8.70
   6   7   1  111.79    7.70
   6   7   1  106.29    6.10
  -7  -7  -1   86.99    6.90
  -7  -7  -1   84.59    6.50
   7   7   1   76.89    6.80
   7   7   1   84.49    6.60
  -8  -7  -1   24.50    3.20
   8   7   1   28.90    4.30
   8   7   1   29.50    3.80
  -1  -8  -1   33.80    5.40
  -2  -8  -1  298.77   13.20
  -2  -8  -1  297.47   13.20
  -2  -8  -1  294.07   12.60
  -2  -8  -1  275.27   13.20
  -3  -8  -1  361.06   14.10
  -3  -8  -1  365.56   14.40
  -3  -8  -1  338.27   14.30
  -3  -8  -1  308.97   14.40
  -4  -8  -1  132.29    8.80
  -4  -8  -1  123.49    8.80
  -4  -8  -1  116.89    8.20
  -4  -8  -1  114.89    8.30
   4   8   1  126.49    6.90
  -5  -8  -1   35.30    5.10
  -5  -8  -1   35.10    4.90
  -5  -8  -1   36.90    5.40
  -5  -8  -1   30.80    4.30
   5   8   1   25.80    5.20
   5   8   1   36.50    4.20
  -6  -8  -1   39.00    5.40
  -6  -8  -1   44.40    5.70
  -6  -8  -1   39.10    5.80
  -6  -8  -1   36.10    5.10
   6   8   1   44.10    5.10
   6   8   1   38.20    4.50
  -7  -8  -1    1.30    1.80
  -7  -8  -1   -2.80    2.50
   7   8   1    1.30    2.60
   7   8   1    0.00    1.80
  -2  -9  -1  105.39    7.00
  -2  -9  -1  111.99    7.40
  -2  -9  -1  107.29    8.10
  -3  -9  -1   20.70    4.10
  -3  -9  -1   22.30    3.90
  -3  -9  -1   28.00    4.40
   3   9   1   30.00    4.40
  -4  -9  -1    1.60    2.90
  -4  -9  -1    0.30    2.70
  -4  -9  -1    1.40    3.30
   4   9   1    0.40    1.90
  -5  -9  -1   23.60    3.50
  -5  -9  -1   26.80    3.90
  -5  -9  -1   23.20    3.80
   5   9   1   22.60    3.40
  -6  -9  -1   16.60    4.50
  -6  -9  -1   21.70    3.10
  -6  -9  -1   17.90    2.90
  -6  -9  -1   16.80    3.40
   6   9   1   19.20    3.30
  -4  -9   2    9.30    2.50
  -4  -9   2   14.20    3.00
  -4  -9   2   11.20    2.70
  -4  -9   2   10.40    2.90
   3   9  -2   20.30    3.40
  -3  -9   2   26.90    4.30
  -3  -9   2   15.10    2.70
  -3  -9   2   24.70    3.50
  -3  -9   2   23.20    3.50
  -2  -9   2   60.39    5.00
  -2  -9   2   66.19    5.30
  -2  -9   2   59.19    4.40
   6   8  -2   28.40    3.60
  -6  -8   2   28.00    4.20
  -6  -8   2   14.80    3.50
   5   8  -2    0.30    2.70
   5   8  -2    5.60    2.40
  -5  -8   2    2.90    2.90
  -5  -8   2    3.00    2.50
  -5  -8   2   -1.90    3.00
  -5  -8   2    2.60    3.10
   4   8  -2   70.89    5.30
  -4  -8   2   72.49    6.40
  -4  -8   2   72.79    6.50
  -4  -8   2   79.79    5.70
  -4  -8   2   74.79    6.80
   3   8  -2  111.09    6.00
  -3  -8   2   99.29    6.90
  -3  -8   2  111.39    7.70
  -3  -8   2  105.59    6.70
  -3  -8   2  113.49    7.80
   2   8  -2   11.30    2.30
  -2  -8   2   13.10    4.00
  -2  -8   2   15.70    4.10
  -2  -8   2   18.90    3.50
  -2  -8   2   13.50    3.40
  -1  -8   2   37.50    5.90
  -1  -8   2   43.90    5.70
  -1  -8   2   41.20    5.00
   0  -8   2   42.80    4.80
   0  -8   2   44.90    5.40
   0  -8   2   47.00    5.70
   1  -8   2   29.20    4.10
   1  -8   2   34.60    4.00
   7   7  -2   15.40    3.70
   7   7  -2   16.10    3.20
  -7  -7   2    7.10    2.70
   6   7  -2   72.39    6.10
  -6  -7   2   66.69    6.30
  -6  -7   2   58.19    6.00
   5   7  -2  221.88    8.70
   5   7  -2  195.28   11.00
  -5  -7   2  205.68   10.20
  -5  -7   2  219.88   10.40
  -5  -7   2  218.28    9.80
  -5  -7   2  188.48    9.30
   4   7  -2   42.60    6.80
   4   7  -2   55.89    5.00
  -4  -7   2   44.70    6.30
  -4  -7   2   49.90    5.80
  -4  -7   2   51.79    6.20
  -4  -7   2   37.90    5.70
   3   7  -2    8.30    2.30
   3   7  -2    9.00    4.30
  -3  -7   2    7.20    3.30
  -3  -7   2    5.00    4.20
  -3  -7   2    5.90    3.80
  -3  -7   2    9.00    3.90
   2   7  -2   29.10    5.40
   2   7  -2   36.10    4.30
  -2  -7   2   37.50    4.70
  -2  -7   2   36.20    5.40
  -2  -7   2   49.30    6.20
  -2  -7   2   46.30    7.00
  -1  -7   2  177.68    9.10
  -1  -7   2  159.28    9.70
  -1  -7   2  170.38   10.20
   0  -7   2  335.67   12.90
   0  -7   2  323.97   13.90
   0  -7   2  302.17   13.10
   1  -7   2  188.58   10.30
   1  -7   2  210.08   10.40
   1  -7   2  191.28    9.40
   2  -7   2   17.50    3.40
   2  -7   2   15.10    3.70
   2  -7   2   10.70    3.40
   3  -7   2    4.10    2.50
   3  -7   2    3.20    2.10
   8   6  -2   10.60    2.60
  -8  -6   2   13.30    2.50
   7   6  -2   21.70    3.70
   7   6  -2   16.40    3.90
  -7  -6   2    9.50    3.20
   6   6  -2    2.80    3.10
   6   6  -2   -0.80    3.70
  -6  -6   2   -0.30    3.20
  -6  -6   2    4.70    3.40
  -6  -6   2    0.10    3.60
   5   6  -2   12.50    2.90
   5   6  -2   -1.00    3.50
  -5  -6   2   11.00    3.40
  -5  -6   2   12.90    4.10
  -5  -6   2    8.90    4.30
   4   6  -2  277.17   13.20
   4   6  -2  263.27   10.00
  -4  -6   2  274.77   13.30
  -4  -6   2  269.07   11.60
  -4  -6   2  287.27   12.30
  -4  -6   2  273.57   12.50
   3   6  -2  183.88    7.60
   3   6  -2  192.88   10.70
  -3  -6   2  182.48    9.30
  -3  -6   2  186.88   11.10
  -3  -6   2  190.78   11.20
  -3  -6   2  191.18   10.10
   2   6  -2   63.79    6.80
  -2  -6   2   61.59    8.40
  -2  -6   2   47.00    6.60
  -2  -6   2   70.59    7.10
  -2  -6   2   50.39    7.70
  -2  -6   2   58.69    5.00
   1   6  -2    8.30    3.60
  -1  -6   2    5.60    4.10
  -1  -6   2    1.10    3.20
  -1  -6   2    7.10    6.10
  -1  -6   2    3.60    4.00
   0  -6   2   50.79    6.10
   0  -6   2   48.20    7.10
   0  -6   2   52.49    6.80
   1  -6   2   92.59    8.10
   1  -6   2   92.59    8.40
   1  -6   2  103.89    8.60
   1  -6   2   96.79    7.20
   2  -6   2    2.00    3.20
   2  -6   2   -2.60    3.50
   2  -6   2   -4.10    3.50
   3  -6   2    1.40    2.70
   3  -6   2    1.30    3.40
   3  -6   2    0.80    3.10
   4  -6   2   14.90    3.20
   4  -6   2   14.60    2.80
   8   5  -2   20.60    3.20
  -8  -5   2   28.50    4.00
   7   5  -2   30.60    4.30
  -7  -5   2   40.20    5.40
   6   5  -2  452.45   16.80
  -6  -5   2  475.55   16.90
  -6  -5   2  505.75   17.00
   5   5  -2  215.18    8.80
   5   5  -2  256.57   11.70
  -5  -5   2  240.58   10.50
  -5  -5   2  224.78   11.30
  -5  -5   2  224.48   10.90
  -5  -5   2  225.88   12.00
   4   5  -2   98.49    8.00
   4   5  -2   91.39    5.40
  -4  -5   2   93.39    6.00
   3   5  -2  191.88    7.60
   3   5  -2  220.58   11.00
  -3  -5   2  216.78    8.60
   2   5  -2  115.79    7.70
  -2  -5   2  118.89    7.50
  -2  -5   2  117.69    6.00
   1   5  -2  121.39    8.00
  -1  -5   2  121.89    6.10
   0  -5   2  270.57   10.20
   1  -5   2  400.96   16.50
   1  -5   2  396.46   13.70
   2  -5   2   58.89    7.40
   2  -5   2   63.49    6.40
   2  -5   2   58.49    8.30
   2  -5   2   50.49    7.20
   3  -5   2  107.19    8.40
   3  -5   2   97.59    8.50
   3  -5   2  115.69    7.80
  -4   5  -2   23.20    3.40
   4  -5   2   27.70    4.30
   4  -5   2   37.40    5.50
   4  -5   2   32.80    4.80
   4  -5   2   32.40    4.00
  -5   5  -2    1.00    1.50
   5  -5   2    1.10    2.50
   5  -5   2    1.00    2.10
   5  -5   2    0.30    2.50
   8   4  -2   94.69    6.00
  -8  -4   2  107.19    6.20
   7   4  -2   46.80    5.70
  -7  -4   2   33.60    4.30
   6   4  -2    6.10    3.90
  -6  -4   2    1.70    3.30
   5   4  -2   62.49    6.90
  -5  -4   2   84.49    5.70
   4   4  -2   66.49    6.10
   4   4  -2   53.09    4.40
  -4  -4   2   59.69    4.50
   3   4  -2    5.70    2.60
  -3  -4   2    6.00    1.80
   2   4  -2  185.48    8.90
  -2  -4   2  190.78    7.30
  -2  -4   2  196.78    8.70
   1   4  -2  451.85   15.20
  -1  -4   2  435.26   14.80
  -1  -4   2  440.56   13.20
   0   4  -2  138.89    7.40
   0  -4   2  148.09    6.20
   1  -4   2  267.87   10.20
   1  -4   2  241.58    9.20
  -2   4  -2   20.70    3.60
   2  -4   2   21.50    3.20
   2  -4   2   31.90    4.20
   3  -4   2   36.00    5.80
   3  -4   2   37.80    5.50
   3  -4   2   45.00    7.30
   3  -4   2   36.60    5.00
  -4   4  -2    5.50    2.40
   4  -4   2    1.30    3.30
   4  -4   2    4.90    3.90
   4  -4   2    6.20    3.50
   4  -4   2    4.90    4.10
  -5   4  -2   74.49    4.90
   5  -4   2   71.79    6.20
   5  -4   2   73.69    5.90
   5  -4   2   82.49    7.10
   5  -4   2   70.19    6.20
  -6   4  -2   67.39    3.80
   6  -4   2   68.29    4.40
   6  -4   2   70.49    5.20
   6  -4   2   77.49    4.70
   8   3  -2    1.70    2.40
  -8  -3   2    2.90    2.90
   7   3  -2   64.29    6.50
  -7  -3   2   66.19    6.30
   6   3  -2  276.07   12.00
  -6  -3   2  316.77   12.50
  -5  -3   2  263.07   10.50
   4   3  -2  190.18    8.60
  -4  -3   2  190.58    7.70
   3   3  -2   14.70    2.70
  -3  -3   2   18.80    2.30
   2   3  -2  225.38    9.30
  -2  -3   2  248.08    9.40
  -2  -3   2  232.88    7.70
   1   3  -2   59.59    4.80
  -1  -3   2   57.19    3.00
  -1  -3   2   62.39    4.70
  -1  -3   2   70.79    3.60
   0   3  -2  329.67   11.30
   0  -3   2  339.77   10.10
   0  -3   2  324.97   12.80
  -1   3  -2   31.80    2.10
   1  -3   2   30.70    3.40
   1  -3   2   32.70    3.10
  -2   3  -2    7.80    2.50
  -2   3  -2    5.60    1.50
   2  -3   2    3.10    1.80
   2  -3   2    2.50    2.00
  -3   3  -2  204.28    7.40
  -3   3  -2  192.58    9.00
   3  -3   2  196.48    9.40
  -4   3  -2   44.60    4.30
  -4   3  -2   33.10    3.70
   4  -3   2   26.30    6.10
   4  -3   2   26.60    4.60
   4  -3   2   37.40    5.50
   4  -3   2   22.70    5.20
  -5   3  -2   42.80    4.00
   5  -3   2   38.30    5.40
   5  -3   2   32.00    5.30
   5  -3   2   31.60    4.20
   5  -3   2   28.90    4.90
   5  -3   2   27.50    4.60
  -6   3  -2   25.60    3.30
  -6   3  -2   24.90    3.80
   6  -3   2   25.30    3.90
   6  -3   2   22.20    3.50
   6  -3   2   27.70    3.80
   6  -3   2   21.20    4.00
   8   2  -2   30.00    3.80
  -8  -2   2   39.90    4.60
   7   2  -2  546.25   17.80
  -7  -2   2  505.45   17.10
   6   2  -2  612.94   20.50
  -6  -2   2  629.54   19.80
  -5  -2   2  219.88    9.10
   4   2  -2  252.47    9.60
  -4  -2   2  257.87    9.20
   3   2  -2 2724.23   69.99
  -3  -2   2 2894.61   68.89
   2   2  -2  550.04   16.60
  -2  -2   2  553.34   15.20
  -2  -2   2  587.54   15.30
  -1  -2   2   96.39    3.60
  -1  -2   2   93.59    3.70
   0  -2   2  158.18    5.20
   0  -2   2  155.88    5.40
  -1   2  -2 1095.89   27.50
   1  -2   2 1102.89   28.30
   1  -2   2 1142.69   28.90
  -2   2  -2 2829.82   69.99
  -2   2  -2 2919.81   71.59
   2  -2   2 2898.61   71.09
   2  -2   2 2923.71   71.79
  -3   2  -2  622.84   17.20
  -3   2  -2  610.34   18.80
   3  -2   2  637.54   19.00
   3  -2   2  626.54   19.40
  -4   2  -2   68.89    4.80
  -4   2  -2   63.29    5.40
  -4   2  -2   69.49    4.60
   4  -2   2   57.59    5.60
   4  -2   2   65.99    5.60
  -5   2  -2  588.44   17.50
  -5   2  -2  590.64   17.60
   5  -2   2  583.04   20.00
   5  -2   2  540.75   19.00
   5  -2   2  578.24   20.70
   5  -2   2  586.04   19.40
   5  -2   2  570.34   19.40
   5  -2   2  581.54   20.10
  -6   2  -2  206.58    8.40
   6  -2   2  202.28   10.50
   6  -2   2  216.28    9.80
   6  -2   2  199.98    9.70
   6  -2   2  185.28   10.40
   6  -2   2  210.28    9.90
   6  -2   2  217.88   11.00
  -7   2  -2   89.79    6.00
  -7   2  -2   94.29    4.60
   7  -2   2  105.29    5.90
   7  -2   2   84.39    6.00
   7  -2   2   92.09    5.70
   8   1  -2    2.40    2.40
  -8  -1   2    1.80    2.60
   7   1  -2    2.20    3.80
   7   1  -2   -1.80    3.30
   7   1  -2    1.20    2.90
  -7  -1   2    1.50    3.10
   6   1  -2  148.29    8.70
   6   1  -2  148.49    8.80
   6   1  -2  139.49    9.90
  -6  -1   2  162.18    9.20
  -6  -1   2  145.69    8.30
   5   1  -2   14.20    3.30
  -5  -1   2    7.70    3.20
  -5  -1   2   11.60    3.00
   4   1  -2    1.30    2.30
  -4  -1   2    3.40    1.90
  -4  -1   2   -1.70    1.80
  -4  -1   2    3.30    1.70
  -3  -1   2  580.24   16.00
  -3  -1   2  560.64   16.00
  -3  -1   2  592.04   16.00
  -2  -1   2  312.97    8.90
  -2  -1   2  315.37    9.00
  -1  -1   2  231.08    6.80
  -1  -1   2  232.98    6.60
   0  -1   2    3.60    0.90
   0  -1   2    1.60    0.90
   1  -1   2   75.99    3.50
   1  -1   2   77.49    3.30
  -2   1  -2   24.00    2.00
  -2   1  -2   20.20    2.40
   2  -1   2   20.60    2.60
  -3   1  -2   17.00    2.30
  -3   1  -2   23.10    3.20
   3  -1   2   21.10    3.30
   3  -1   2   26.10    3.20
  -4   1  -2  112.69    5.70
  -4   1  -2  108.79    5.60
  -4   1  -2   98.09    6.00
   4  -1   2  108.39    6.80
   4  -1   2  121.19    6.40
  -5   1  -2  376.66   12.60
  -5   1  -2  410.86   13.10
  -5   1  -2  357.36   13.70
   5  -1   2  378.16   14.50
   5  -1   2  403.86   15.10
   5  -1   2  376.56   14.10
   5  -1   2  367.86   15.40
   5  -1   2  374.16   15.00
   5  -1   2  370.06   14.60
  -6   1  -2  163.38    7.60
   6  -1   2  152.78   10.10
   6  -1   2  121.49    7.70
   6  -1   2  162.88    9.10
   6  -1   2  160.78    8.80
   6  -1   2  154.28    9.10
   6  -1   2  147.59    9.50
  -7   1  -2    0.70    1.80
  -7   1  -2    2.70    3.10
   7  -1   2    4.40    3.10
   7  -1   2    0.80    2.00
   7  -1   2    3.70    2.80
   7  -1   2    2.80    2.90
   8   0  -2  161.78    7.40
   8   0  -2  161.28    7.80
   8   0  -2  163.18    7.60
   7   0  -2   90.39    7.30
   7   0  -2   92.29    7.10
   7   0  -2   96.29    6.80
   7   0  -2   91.09    7.50
  -7   0   2   97.79    6.40
  -7   0   2   99.59    6.80
   6   0  -2    0.40    3.20
   6   0  -2    4.20    3.50
   6   0  -2   -0.30    4.50
   6   0  -2   -1.50    4.80
  -6   0   2    0.30    3.40
  -6   0   2    6.40    4.20
   5   0  -2  174.18    9.30
  -5   0   2  162.78    7.70
  -5   0   2  160.28    8.60
  -5   0   2  156.38    7.90
  -5   0   2  172.18    7.80
   4   0  -2  283.97   11.00
   4   0  -2  271.77   10.10
  -4   0   2  280.97   10.50
  -4   0   2  268.97    9.60
  -4   0   2  285.07    9.50
   3   0  -2   94.79    4.50
   3   0  -2   91.79    5.40
  -3   0   2   97.09    4.40
  -3   0   2   91.99    4.70
  -3   0   2   88.29    4.40
  -2   0   2  162.78    5.70
  -2   0   2  154.08    5.40
  -2   0   2  156.48    5.20
  -1   0   2 1829.52   43.80
  -1   0   2 1815.92   44.40
   0   0   2    9.00    0.80
   0   0   2   12.90    1.40
   1   0   2 1288.47   31.50
   1   0   2 1297.67   32.00
  -2   0  -2 1030.30   26.50
  -2   0  -2 1014.60   26.00
   2   0   2 1068.29   26.60
  -3   0  -2   19.20    2.60
  -3   0  -2   18.40    2.40
   3   0   2   18.40    3.10
   3   0   2   17.00    2.70
  -4   0  -2  398.06   13.10
  -4   0  -2  396.76   12.50
   4   0   2  409.86   14.60
   4   0   2  393.06   12.90
  -5   0  -2   32.10    3.70
  -5   0  -2   35.30    4.70
  -5   0  -2   25.70    3.70
   5   0   2   26.60    4.00
   5   0   2   37.60    5.00
  -6   0  -2   59.49    5.10
   6   0   2   40.90    6.20
   6   0   2   50.29    6.20
   6   0   2   49.70    6.60
   6   0   2   53.19    6.00
   6   0   2   56.49    6.40
  -7   0  -2   51.99    6.20
  -7   0  -2   46.50    4.70
   7   0   2   44.10    4.60
   7   0   2   41.20    5.70
   7   0   2   46.70    6.10
   7   0   2   44.70    5.70
   7   0   2   45.10    5.50
  -8   0  -2   39.80    3.90
   8   0   2   41.50    5.00
   8   0   2   41.90    4.20
   8  -1  -2  134.19    5.80
   8  -1  -2  121.09    6.30
   7  -1  -2    1.70    2.30
   7  -1  -2    4.00    3.00
   7  -1  -2    8.90    3.70
   7  -1  -2    4.40    3.60
  -7   1   2    0.80    2.40
   6  -1  -2   81.79    7.10
   6  -1  -2   87.89    8.00
   6  -1  -2   78.29    7.70
   6  -1  -2   79.19    7.50
   6  -1  -2   82.39    7.00
  -6   1   2   91.29    6.70
  -6   1   2   96.79    7.00
  -6   1   2   82.39    7.40
   5  -1  -2    1.10    3.00
  -5   1   2    1.50    2.30
  -5   1   2    2.40    2.50
  -5   1   2    2.10    3.00
  -5   1   2    5.50    3.20
   4  -1  -2  123.29    7.20
   4  -1  -2  113.69    6.30
  -4   1   2  111.49    5.50
  -4   1   2  114.29    5.90
   3  -1  -2   22.70    3.30
   3  -1  -2   22.90    3.10
  -3   1   2   23.30    2.80
  -3   1   2   21.30    2.70
   2  -1  -2   20.10    2.60
  -2   1   2   24.30    2.10
  -2   1   2   23.40    2.00
  -1   1   2 6327.17  152.88
  -1   1   2 6475.95  151.88
   0   1   2 4178.18   99.89
  -1  -1  -2  606.14   15.30
   1   1   2  624.64   15.70
  -2  -1  -2 2269.57   56.49
   2   1   2 2377.26   56.39
  -3  -1  -2  893.81   24.10
  -3  -1  -2  983.40   24.70
   3   1   2  910.21   25.60
   3   1   2  943.51   24.20
  -4  -1  -2  183.08    7.30
  -4  -1  -2  197.48    7.60
   4   1   2  188.48    8.60
   4   1   2  187.28    7.20
  -5  -1  -2   16.60    2.90
  -5  -1  -2   19.20    3.30
   5   1   2   22.90    4.40
  -6  -1  -2  121.39    6.50
   6   1   2  110.49    8.60
   6   1   2  116.59    7.60
   6   1   2  117.79    8.40
   6   1   2  120.59    8.30
   6   1   2  109.49    9.20
  -7  -1  -2  112.59    8.00
   7   1   2  138.79    8.40
   7   1   2  122.89    7.60
   7   1   2  111.09    8.10
   7   1   2  122.19    7.80
  -8  -1  -2   52.39    5.40
   8   1   2   40.60    5.00
   8   1   2   35.00    3.90
   7  -2  -2    4.10    3.00
   7  -2  -2    3.40    2.40
   7  -2  -2    5.30    2.90
  -7   2   2   -3.70    2.20
   6  -2  -2   42.50    5.40
   6  -2  -2   58.09    6.90
   6  -2  -2   49.70    5.90
   6  -2  -2   45.20    6.00
  -6   2   2   48.30    6.70
  -6   2   2   50.49    5.60
   5  -2  -2  204.88   11.50
   5  -2  -2  219.78   11.00
   5  -2  -2  207.08   10.50
   5  -2  -2  214.48   10.90
  -5   2   2  219.28    9.10
  -5   2   2  224.08    9.00
   4  -2  -2    8.80    3.30
   4  -2  -2    7.10    2.60
  -4   2   2    5.40    2.40
  -4   2   2    2.90    2.00
   3  -2  -2   41.10    4.50
   3  -2  -2   49.10    4.10
  -3   2   2   50.09    3.70
  -3   2   2   51.19    3.20
   2  -2  -2 1287.27   34.70
   2  -2  -2 1321.57   34.30
  -2   2   2 1356.96   33.40
  -2   2   2 1309.47   32.30
   1  -2  -2 1145.69   29.00
  -1   2   2 1123.19   28.10
   0  -2  -2 2133.79   51.79
   0   2   2 2210.38   52.79
  -1  -2  -2  466.15   11.90
   1   2   2  488.05   12.40
  -2  -2  -2  409.76   11.10
   2   2   2  413.56   10.80
  -3  -2  -2 2534.35   60.19
   3   2   2 2490.65   61.69
   3   2   2 2363.36   59.99
   3   2   2 2433.36   59.59
  -4  -2  -2 1838.62   46.30
   4   2   2 1809.92   48.00
  -5  -2  -2   98.69    6.00
   5   2   2   99.89    6.90
  -6  -2  -2   24.60    4.40
  -6  -2  -2   23.10    4.80
   6   2   2   23.90    4.70
   6   2   2   24.50    4.50
   6   2   2   19.90    4.40
   6   2   2   17.10    3.80
  -7  -2  -2  226.88   10.90
   7   2   2  211.88   11.10
   7   2   2  203.78   10.70
  -8  -2  -2    1.90    3.00
   8   2   2    1.90    1.90
   8   2   2    5.80    2.90
   7  -3  -2   45.20    3.90
   7  -3  -2   46.80    4.00
   7  -3  -2   58.19    4.20
   6  -3  -2   42.60    5.10
   6  -3  -2   45.90    5.60
   6  -3  -2   43.50    4.30
  -6   3   2   48.60    5.30
   5  -3  -2   19.60    4.30
   5  -3  -2   18.90    3.90
   5  -3  -2   28.50    4.70
   5  -3  -2   19.60    4.70
  -5   3   2   28.90    4.00
  -5   3   2   21.90    3.50
   4  -3  -2  105.19    7.40
   4  -3  -2   95.59    8.40
   4  -3  -2  102.29    8.00
   4  -3  -2  100.49    7.70
   4  -3  -2  112.99    8.40
  -4   3   2  106.49    5.30
   3  -3  -2    4.30    2.40
   3  -3  -2    8.50    3.30
  -3   3   2    5.00    1.60
   2  -3  -2  447.46   14.00
   2  -3  -2  436.86   14.40
  -2   3   2  423.16   13.00
  -2   3   2  424.46   11.20
   1  -3  -2  823.32   21.60
   1  -3  -2  775.22   21.90
  -1   3   2  778.32   20.60
   0  -3  -2   78.09    3.00
   0   3   2   86.79    3.70
  -1  -3  -2  210.08    6.10
   1   3   2  220.98    6.40
  -2  -3  -2   46.90    3.10
  -2  -3  -2   44.50    2.40
  -3  -3  -2  628.24   17.60
  -3  -3  -2  645.84   17.10
   3   3   2  620.84   18.50
  -4  -3  -2 1294.57   33.90
   4   3   2 1315.17   35.70
  -5  -3  -2  101.49    6.00
   5   3   2   89.79    6.60
  -6  -3  -2    5.20    3.90
  -6  -3  -2    2.50    2.80
  -6  -3  -2   13.50    4.90
   6   3   2    2.50    3.20
   6   3   2    5.00    3.10
   6   3   2    1.10    3.60
  -7  -3  -2   -2.00    3.50
  -7  -3  -2   -3.50    3.40
   7   3   2    2.90    3.10
   7   3   2   -1.50    2.70
   7   3   2    0.40    3.10
  -8  -3  -2   22.10    3.70
   8   3   2   24.00    3.40
   8   3   2   17.80    3.70
   9   3   2   19.30    3.40
   9   3   2   22.80    3.40
   6  -4  -2   16.40    3.10
   6  -4  -2   30.60    3.90
   6  -4  -2   24.30    3.50
  -6   4   2   17.60    2.60
   5  -4  -2   -2.00    2.30
   5  -4  -2    0.20    3.70
   5  -4  -2    4.10    3.10
   5  -4  -2    0.80    3.40
  -5   4   2   -1.40    2.50
   4  -4  -2   75.09    6.70
   4  -4  -2   70.09    7.10
   4  -4  -2   70.19    6.90
   4  -4  -2   64.39    7.70
  -4   4   2   87.69    5.10
   3  -4  -2  857.71   26.60
   3  -4  -2  799.02   25.60
  -3   4   2  868.31   22.30
   2  -4  -2 1094.09   31.00
   2  -4  -2 1140.99   31.60
  -2   4   2 1091.29   27.10
   1  -4  -2   86.19    5.50
   1  -4  -2   94.59    5.40
   0  -4  -2   80.29    4.90
   0  -4  -2   92.69    4.80
   0   4   2   93.99    4.50
  -1  -4  -2    0.40    1.70
  -1  -4  -2    1.50    0.90
  -1  -4  -2    1.20    1.60
  -2  -4  -2   33.40    3.20
  -2  -4  -2   34.00    2.30
   2   4   2   32.80    3.80
  -3  -4  -2  235.18    7.90
  -3  -4  -2  246.08    9.00
   3   4   2  240.68    9.30
  -4  -4  -2   61.99    4.20
  -4  -4  -2   62.79    4.70
   4   4   2   67.59    5.80
  -5  -4  -2  449.36   14.40
   5   4   2  416.26   13.50
   5   4   2  423.66   15.90
  -6  -4  -2 1177.28   33.70
  -6  -4  -2 1191.48   35.20
   6   4   2 1191.18   35.00
   6   4   2 1182.38   33.80
   6   4   2 1190.88   34.90
  -7  -4  -2   94.89    7.10
   7   4   2   83.69    7.30
   7   4   2  103.89    7.10
   7   4   2   88.89    7.60
  -8  -4  -2   -4.60    2.80
   8   4   2   -2.10    2.70
   8   4   2    0.90    2.70
   9   4   2    1.60    2.20
   9   4   2   -1.10    1.90
   5  -5  -2   73.29    7.10
   5  -5  -2   63.99    5.30
   5  -5  -2   80.19    6.50
  -5   5   2   66.59    4.80
   4  -5  -2  212.78   10.00
   4  -5  -2  187.88   10.40
   4  -5  -2  216.38   10.20
   4  -5  -2  199.28   10.40
  -4   5   2  217.08    8.00
   3  -5  -2   23.20    4.70
   3  -5  -2   24.50    5.40
   3  -5  -2   26.50    4.80
   3  -5  -2   27.30    4.50
  -3   5   2   20.60    2.60
   2  -5  -2  363.76   13.80
   2  -5  -2  354.86   14.20
  -2   5   2  324.07   14.00
   1  -5  -2   82.79    7.00
   1  -5  -2   74.19    5.90
  -1   5   2   73.79    5.50
   0  -5  -2  167.08    7.90
  -1  -5  -2    1.50    2.20
  -2  -5  -2    6.00    2.10
  -3  -5  -2   25.10    3.60
  -4  -5  -2  173.58    7.30
  -4  -5  -2  191.28    8.70
   4   5   2  178.18    7.60
  -5  -5  -2  229.08   10.70
  -5  -5  -2  230.28    9.70
   5   5   2  218.38    9.00
  -6  -5  -2  127.89    9.40
  -6  -5  -2  124.19    8.40
  -6  -5  -2  115.19    8.80
   6   5   2  122.59    8.90
   6   5   2  123.69    8.80
  -7  -5  -2  156.98    8.80
   7   5   2  153.38    9.50
   7   5   2  160.78    8.90
  -8  -5  -2   43.00    5.20
   8   5   2   43.60    4.90
   8   5   2   45.50    5.40
   4  -6  -2   34.80    5.40
   4  -6  -2   29.80    4.30
   3  -6  -2   84.29    8.10
   3  -6  -2   77.19    6.60
   0  -6  -2  436.86   15.50
  -1  -6  -2    0.70    2.40
  -2  -6  -2   11.80    3.10
  -3  -6  -2   13.10    3.10
  -4  -6  -2   18.10    4.20
  -4  -6  -2   17.80    5.00
  -4  -6  -2   16.70    5.50
   4   6   2   16.00    2.90
  -5  -6  -2  123.29    8.10
  -5  -6  -2  110.49    7.90
  -5  -6  -2  114.59    8.50
  -5  -6  -2  129.79    9.50
  -5  -6  -2  117.69    9.40
   5   6   2  122.89    6.90
  -6  -6  -2   36.00    5.60
  -6  -6  -2   39.10    5.80
  -6  -6  -2   30.80    4.80
   6   6   2   38.70    5.10
   6   6   2   34.50    4.90
   6   6   2   40.10    6.40
  -7  -6  -2  106.89    7.60
  -7  -6  -2   99.59    7.30
   7   6   2  101.79    7.20
   7   6   2  101.39    7.30
  -8  -6  -2  187.68    8.00
   8   6   2  199.48    9.30
   8   6   2  194.98    8.20
  -1  -7  -2   31.80    6.80
  -1  -7  -2   37.60    5.70
  -1  -7  -2   33.90    5.60
  -2  -7  -2   77.89    8.00
  -2  -7  -2   72.99    7.10
  -2  -7  -2   70.99    8.90
  -3  -7  -2  106.29    8.20
  -3  -7  -2   98.89    9.20
  -3  -7  -2  130.19    8.40
  -3  -7  -2  116.89    7.60
  -3  -7  -2  101.69    8.50
  -4  -7  -2  235.48   12.60
  -4  -7  -2  223.88   11.30
  -4  -7  -2  243.68   11.80
  -4  -7  -2  239.48   11.80
  -4  -7  -2  242.28   11.10
   4   7   2  267.47   10.00
  -5  -7  -2  171.98    9.50
  -5  -7  -2  169.58   10.00
  -5  -7  -2  165.08    9.70
  -5  -7  -2  178.48   10.50
  -5  -7  -2  172.38    9.90
   5   7   2  172.48    8.10
  -6  -7  -2    7.00    3.60
  -6  -7  -2   12.60    4.10
  -6  -7  -2    6.60    2.90
   6   7   2    5.10    2.90
  -7  -7  -2    3.40    2.30
  -7  -7  -2    0.10    3.00
   7   7   2    3.00    3.20
  -8  -7  -2   87.59    5.30
   8   7   2   88.49    5.90
  -1  -8  -2   26.00    4.90
  -2  -8  -2  177.78   10.40
  -2  -8  -2  188.98   10.70
  -2  -8  -2  178.48   10.50
  -3  -8  -2   40.40    5.50
  -3  -8  -2   54.59    7.20
  -3  -8  -2   40.60    6.30
  -3  -8  -2   41.90    5.60
  -3  -8  -2   38.20    6.30
  -4  -8  -2   -2.20    2.30
  -4  -8  -2    2.50    2.90
  -4  -8  -2    0.40    3.30
  -4  -8  -2   -3.90    3.20
  -4  -8  -2   -2.40    3.70
   4   8   2    1.80    2.60
  -5  -8  -2   19.30    4.60
  -5  -8  -2   25.20    3.90
  -5  -8  -2   19.20    4.00
  -5  -8  -2   20.20    4.30
  -5  -8  -2   24.10    4.00
   5   8   2   18.70    3.10
  -6  -8  -2    3.70    3.00
  -6  -8  -2   11.80    3.80
  -6  -8  -2   -0.80    2.90
  -6  -8  -2    3.10    3.20
   6   8   2    3.80    2.10
   6   8   2    4.90    3.40
  -7  -8  -2  125.29    6.10
  -7  -8  -2  133.79    6.90
   7   8   2  122.19    6.70
  -2  -9  -2   75.79    6.60
  -2  -9  -2   72.09    6.60
  -3  -9  -2  113.69    7.80
  -3  -9  -2  116.29    7.90
  -4  -9  -2  144.39    8.50
  -4  -9  -2  142.99    8.10
  -4  -9  -2  133.79    7.70
   4   9   2  131.09    6.80
  -5  -9  -2   71.49    5.60
  -5  -9  -2   69.99    5.20
  -5  -9  -2   77.39    6.40
  -5  -9  -2   75.79    5.20
   5   9   2   70.19    4.60
  -6  -9  -2   12.20    3.00
  -6  -9  -2    9.70    2.50
  -6  -9  -2   13.00    3.30
   6   9   2   13.50    3.20
   5   8  -3  126.19    5.80
   5   8  -3  130.89    6.40
  -5  -8   3  161.88   10.40
  -5  -8   3  161.38    7.80
  -5  -8   3  138.69    7.10
  -5  -8   3  129.69    6.10
   4   8  -3    6.30    2.40
  -4  -8   3    7.60    3.50
  -4  -8   3    2.60    2.80
  -4  -8   3   10.80    3.20
  -4  -8   3    7.70    2.10
   3   8  -3    7.20    2.10
  -3  -8   3    6.30    3.10
  -3  -8   3    8.80    3.40
  -3  -8   3    5.60    3.30
  -3  -8   3    8.30    2.80
   2   8  -3    3.50    2.00
  -2  -8   3    1.20    2.30
  -2  -8   3   -0.30    3.30
  -2  -8   3   -1.70    2.90
  -2  -8   3   -1.90    2.30
   1   8  -3   31.10    4.00
  -1  -8   3   37.30    5.30
  -1  -8   3   25.40    4.00
  -1  -8   3   22.90    3.50
   0   8  -3  108.29    6.30
   0  -8   3  117.29    6.10
   0  -8   3  122.59    7.00
   0  -8   3  124.39    6.80
   7   7  -3    4.50    2.20
   6   7  -3   26.40    3.70
  -6  -7   3   24.60    4.00
  -6  -7   3   24.50    4.10
   5   7  -3  158.58    7.30
  -5  -7   3  172.58    9.00
  -5  -7   3  175.68    8.40
  -5  -7   3  191.08    9.10
   4   7  -3  102.99    5.80
   4   7  -3   89.89    8.00
  -4  -7   3  103.39    7.50
  -4  -7   3  105.79    7.60
  -4  -7   3   90.69    6.10
  -4  -7   3  116.59    8.80
   3   7  -3   15.90    4.40
   3   7  -3   19.70    3.20
  -3  -7   3   11.60    3.60
  -3  -7   3   11.60    3.80
  -3  -7   3   14.10    4.50
  -3  -7   3   17.00    4.10
   2   7  -3   -5.00    3.60
   2   7  -3    7.30    2.40
  -2  -7   3   11.00    3.20
  -2  -7   3    4.10    2.30
  -2  -7   3   13.00    3.90
  -2  -7   3    9.40    4.20
   1   7  -3   -0.20    2.20
  -1  -7   3    1.30    2.50
  -1  -7   3   -2.50    1.90
  -1  -7   3   -2.10    3.40
   0   7  -3    5.50    2.30
   0  -7   3    6.00    3.60
   0  -7   3    6.40    3.20
   0  -7   3    3.70    2.70
   1  -7   3    3.10    2.20
   1  -7   3    4.10    3.30
   1  -7   3    1.10    3.40
   1  -7   3    1.90    3.40
  -2   7  -3    3.00    1.70
   2  -7   3    2.30    3.40
   2  -7   3   -1.30    2.30
   2  -7   3    4.70    2.90
   7   6  -3   14.80    2.70
  -7  -6   3   14.50    3.20
   6   6  -3   40.50    6.90
   6   6  -3   47.30    4.80
  -6  -6   3   49.99    6.30
  -6  -6   3   52.99    7.30
   5   6  -3    2.40    2.50
   5   6  -3    0.20    3.40
  -5  -6   3    1.00    3.10
  -5  -6   3   -4.30    3.50
  -5  -6   3    4.10    3.50
   4   6  -3  376.36   16.00
   4   6  -3  425.26   13.40
  -4  -6   3  373.26   14.30
  -4  -6   3  366.66   14.80
  -4  -6   3  407.16   16.50
  -4  -6   3  396.86   15.20
   3   6  -3  621.54   21.70
   3   6  -3  628.34   18.20
  -3  -6   3  576.64   21.40
  -3  -6   3  591.44   20.40
  -3  -6   3  603.94   19.60
  -3  -6   3  636.74   20.60
   2   6  -3    0.10    2.00
   2   6  -3    0.40    3.40
  -2  -6   3    8.00    4.10
  -2  -6   3    1.20    3.20
  -2  -6   3    5.00    4.30
  -2  -6   3    1.80    3.50
   1   6  -3  352.96   11.80
  -1  -6   3  382.06   15.20
  -1  -6   3  360.06   14.80
  -1  -6   3  330.77   13.50
   0  -6   3  441.36   15.70
   0  -6   3  439.56   16.90
   0  -6   3  433.76   16.90
   0  -6   3  432.46   16.70
   1  -6   3   95.79    7.10
   1  -6   3  103.49    8.50
   1  -6   3  107.99    8.40
   1  -6   3   85.79    8.10
   2  -6   3   33.00    5.00
   2  -6   3   21.40    4.50
   2  -6   3   32.70    5.10
   2  -6   3   24.10    4.10
  -3   6  -3   29.40    3.20
   3  -6   3   22.30    3.60
   3  -6   3   25.90    3.60
   3  -6   3   38.60    5.30
   8   5  -3   58.59    4.30
  -8  -5   3   50.99    3.60
   7   5  -3    0.90    2.70
  -7  -5   3    1.20    2.90
   6   5  -3    3.90    3.10
   6   5  -3    0.00    4.00
  -6  -5   3    0.40    3.20
   5   5  -3   -5.90    3.00
   5   5  -3    5.90    2.80
  -5  -5   3    1.90    4.00
  -5  -5   3    8.90    3.30
  -5  -5   3    1.10    4.50
   4   5  -3    6.20    3.40
   4   5  -3    5.90    2.40
  -4  -5   3    7.80    3.60
  -4  -5   3    8.50    4.10
  -4  -5   3    4.40    4.30
   3   5  -3   83.89    5.10
   3   5  -3   80.29    7.30
  -3  -5   3   81.59    5.90
   2   5  -3  483.85   17.90
   2   5  -3  465.25   14.30
  -2  -5   3  465.85   15.10
   1   5  -3  312.87   11.10
   1   5  -3  311.27   12.90
  -1  -5   3  298.67   10.90
   0  -5   3  112.99    6.40
   0  -5   3  118.09   14.60
   1  -5   3   37.40    6.40
   1  -5   3   30.80    5.20
   1  -5   3   24.10    5.00
   1  -5   3   32.80    5.40
   2  -5   3   80.79    6.70
   2  -5   3   76.19    7.50
   2  -5   3   81.59    7.90
   2  -5   3   80.69    9.20
  -3   5  -3   79.69    5.50
   3  -5   3   74.19    6.50
   3  -5   3   68.49    7.50
   3  -5   3   85.19    7.40
  -4   5  -3    4.50    1.90
   4  -5   3    1.90    2.60
   4  -5   3    1.80    3.10
   4  -5   3    2.90    3.30
  -5   5  -3   -0.20    2.10
   5  -5   3    3.50    2.00
   5  -5   3    2.80    2.20
   8   4  -3    3.80    2.20
  -8  -4   3   -1.20    2.20
   7   4  -3   37.20    5.50
  -7  -4   3   41.00    4.80
   6   4  -3   42.60    5.80
  -6  -4   3   40.00    5.60
   5   4  -3   38.50    5.60
  -5  -4   3   33.50    5.50
  -5  -4   3   38.30    5.70
  -5  -4   3   33.30    5.60
   4   4  -3  592.04   19.70
   4   4  -3  540.05   16.70
  -4  -4   3  579.34   17.70
   3   4  -3   17.50    2.70
   3   4  -3   30.30    4.90
  -3  -4   3   24.70    3.60
   2   4  -3   -0.80    2.90
  -2  -4   3    2.90    1.60
   1   4  -3   85.49    6.20
  -1  -4   3   83.89    4.60
   0  -4   3  191.68    7.80
   1  -4   3   44.20    4.60
   1  -4   3   46.30    4.10
  -2   4  -3   53.79    5.70
   2  -4   3   51.99    6.10
   2  -4   3   65.89    6.70
   2  -4   3   56.89    7.20
   2  -4   3   60.89    7.30
  -3   4  -3   70.09    5.50
   3  -4   3   91.29    8.50
   3  -4   3   84.49    7.50
   3  -4   3   89.39    8.30
   3  -4   3   74.69    8.00
   3  -4   3   60.79    7.40
  -4   4  -3   10.70    2.80
   4  -4   3   11.30    4.20
   4  -4   3    6.80    3.80
   4  -4   3   10.50    3.80
   4  -4   3   13.90    3.70
  -5   4  -3   76.49    4.80
   5  -4   3   82.59    6.50
   5  -4   3   72.49    5.60
   5  -4   3   79.89    6.00
   5  -4   3   73.79    6.40
   8   3  -3   64.79    4.90
  -8  -3   3   74.99    5.40
   7   3  -3  305.57   12.50
  -7  -3   3  316.27   12.10
   6   3  -3  426.56   15.50
  -6  -3   3  374.26   14.60
   5   3  -3   52.99    5.60
  -5  -3   3   50.79    5.40
   4   3  -3  284.17   14.50
   4   3  -3  317.07   12.40
  -4  -3   3  328.77   11.20
   3   3  -3 1074.99   30.10
  -3  -3   3 1037.60   28.00
   2   3  -3  460.85   15.40
  -2  -3   3  455.35   13.50
   1   3  -3   20.70    3.30
  -1  -3   3   25.10    2.60
  -1  -3   3   20.90    2.40
   0   3  -3  315.07   11.30
   0  -3   3  322.67   10.60
   0  -3   3  326.57   10.10
   1  -3   3  754.52   21.40
   1  -3   3  799.32   22.30
  -2   3  -3  184.18    8.40
   2  -3   3  186.98    7.70
   2  -3   3  186.08    8.50
  -3   3  -3   53.79    4.80
  -3   3  -3   47.40    5.40
   3  -3   3   46.60    5.30
  -4   3  -3   91.99    5.40
   4  -3   3   83.99    8.30
   4  -3   3   86.29    8.00
   4  -3   3   87.89    7.20
   4  -3   3   75.69    7.10
  -5   3  -3  281.77   10.00
   5  -3   3  280.77   11.80
   5  -3   3  263.47   12.40
   5  -3   3  263.37   12.20
   5  -3   3  261.57   10.90
  -6   3  -3   12.90    4.00
  -6   3  -3   22.80    3.00
   6  -3   3   34.50    4.60
   6  -3   3   28.70    4.00
   6  -3   3   23.50    3.90
   6  -3   3   23.20    3.50
   8   2  -3   18.80    3.10
  -8  -2   3   19.40    2.90
   7   2  -3   71.99    6.20
  -7  -2   3   73.09    6.50
   6   2  -3    2.20    5.30
   6   2  -3    2.90    3.70
  -6  -2   3    0.30    3.00
  -5  -2   3   39.80    4.50
   4   2  -3  280.27   10.90
  -4  -2   3  266.37    9.60
   3   2  -3  207.08    8.70
  -3  -2   3  186.18    7.10
   2   2  -3  613.54   18.30
  -2  -2   3  624.14   16.50
  -2  -2   3  587.14   16.40
   1   2  -3   79.79    5.00
  -1  -2   3   95.99    4.00
   0  -2   3   17.80    2.10
   0  -2   3   15.50    2.00
   1  -2   3  577.94   16.10
   1  -2   3  573.54   16.60
  -2   2  -3   10.10    2.30
   2  -2   3   10.60    2.60
   2  -2   3    8.30    1.90
  -3   2  -3    8.70    2.40
  -3   2  -3    2.70    2.60
   3  -2   3    7.50    2.90
  -4   2  -3  193.38    8.10
  -4   2  -3  192.48    9.90
   4  -2   3  196.98   10.60
   4  -2   3  180.08    9.30
   4  -2   3  187.28    9.90
   4  -2   3  192.08   10.20
   4  -2   3  193.78   11.00
  -5   2  -3  530.35   15.90
   5  -2   3  497.85   17.30
   5  -2   3  505.35   17.50
   5  -2   3  496.65   17.60
   5  -2   3  515.85   20.50
   5  -2   3  489.15   18.90
   5  -2   3  510.65   18.50
  -6   2  -3   91.99    6.90
  -6   2  -3  108.79    5.80
   6  -2   3  100.99    6.80
   6  -2   3   91.39    7.40
   6  -2   3   92.49    6.60
   6  -2   3   92.49    6.60
   6  -2   3  105.19    7.60
  -7   2  -3   11.40    2.80
   7  -2   3    8.80    2.60
   7  -2   3   15.10    2.90
   7  -2   3    8.90    2.50
  -8  -1   3   63.09    4.10
   7   1  -3  147.89    8.10
   7   1  -3  139.39    9.10
  -7  -1   3  148.49    8.00
   6   1  -3  159.68   10.20
   6   1  -3  151.18    9.00
  -6  -1   3  159.88    8.70
   5   1  -3  323.37   13.30
  -5  -1   3  316.17   11.80
  -5  -1   3  313.67   11.70
  -4  -1   3    5.10    2.10
   3   1  -3   65.09    4.40
  -3  -1   3   63.39    3.60
   2   1  -3  335.97   11.30
  -2  -1   3  361.66   10.00
  -2  -1   3  340.97   10.40
  -1  -1   3 1093.19   27.10
  -1  -1   3 1084.99   27.70
   0  -1   3    2.60    0.80
   0  -1   3    1.60    1.00
   1  -1   3   20.40    2.20
   1  -1   3   22.60    2.10
  -2   1  -3   40.90    3.40
   2  -1   3   39.30    3.40
  -3   1  -3  224.38    8.80
  -3   1  -3  220.38    7.70
   3  -1   3  203.78    9.30
   3  -1   3  219.58    8.70
  -4   1  -3  331.77   11.10
  -4   1  -3  336.07   11.20
  -4   1  -3  320.17   12.10
   4  -1   3  312.67   12.10
   4  -1   3  323.07   12.70
  -5   1  -3   23.30    3.50
   5  -1   3   23.10    4.40
   5  -1   3   16.10    5.10
   5  -1   3   26.70    4.60
   5  -1   3   27.20    5.60
   5  -1   3   13.00    3.90
   5  -1   3   26.00    4.70
  -6   1  -3   15.40    2.70
  -6   1  -3   19.80    4.10
   6  -1   3   20.30    4.40
   6  -1   3   19.00    5.60
   6  -1   3   16.30    3.90
   6  -1   3   19.20    4.30
   6  -1   3   19.80    4.00
   6  -1   3   23.10    4.20
  -7   1  -3  149.39    6.40
  -7   1  -3  151.48    8.00
   7  -1   3  137.29    7.80
   7  -1   3  133.09    6.70
   7  -1   3  154.18    7.50
   8   0  -3  193.08    8.10
  -8   0   3  190.98    7.50
   7   0  -3  102.39    7.70
   7   0  -3  101.89    7.20
  -7   0   3  110.69    6.70
   6   0  -3    9.40    4.10
   6   0  -3    4.50    3.30
   6   0  -3    6.90    4.00
   6   0  -3    1.90    2.90
  -6   0   3    2.80    3.40
  -6   0   3    2.80    4.60
   5   0  -3   10.60    3.30
  -5   0   3    1.20    2.70
  -5   0   3    2.80    2.60
   4   0  -3  801.72   23.40
  -4   0   3  760.62   21.70
  -4   0   3  781.22   21.90
  -4   0   3  776.82   22.80
  -4   0   3  768.72   21.60
   3   0  -3  402.96   12.80
   3   0  -3  363.16   12.10
  -3   0   3  380.46   11.40
  -3   0   3  395.36   12.40
  -3   0   3  391.36   11.80
  -2   0   3  226.18    7.60
  -2   0   3  214.48    7.40
  -2   0   3  219.98    6.60
  -1   0   3  361.36    9.50
  -1   0   3  362.46   10.50
   0   0   3  288.77    7.70
   0   0   3  294.77    8.70
   1   0   3  868.11   21.50
   1   0   3  852.71   22.30
  -2   0  -3  516.05   14.90
   2   0   3  557.34   15.30
  -3   0  -3  100.29    5.00
   3   0   3   98.19    5.00
   3   0   3   92.99    6.00
  -4   0  -3 1006.50   27.30
  -4   0  -3  929.21   26.10
  -4   0  -3  952.10   26.30
   4   0   3 1014.50   28.80
   4   0   3  980.90   27.40
  -5   0  -3  547.45   16.50
  -5   0  -3  508.75   17.40
   5   0   3  583.04   19.30
   5   0   3  536.35   17.80
  -6   0  -3  163.68    9.60
  -6   0  -3  172.98    7.80
   6   0   3  151.48    9.50
   6   0   3  168.28    9.10
   6   0   3  157.48    9.50
   6   0   3  174.48    9.90
   6   0   3  160.78    9.10
  -7   0  -3   33.30    4.80
   7   0   3   40.90    5.60
   7   0   3   33.50    4.80
   7   0   3   31.90    5.50
   7   0   3   38.40    4.90
  -8   0  -3    3.20    2.40
  -8   0  -3   -1.00    2.50
   8   0   3   -0.60    2.40
   8   0   3    5.80    2.20
   7  -1  -3   54.19    5.70
   7  -1  -3   49.40    5.80
  -7   1   3   49.40    5.50
  -7   1   3   55.69    4.90
   6  -1  -3   82.89    6.90
   6  -1  -3   95.49    7.50
   6  -1  -3   83.09    7.30
   6  -1  -3   84.89    6.50
   6  -1  -3   89.79    7.90
  -6   1   3   65.49    6.50
  -6   1   3   75.69    7.00
  -6   1   3   88.99    8.50
   5  -1  -3    7.30    4.90
   5  -1  -3   -5.40    4.10
   5  -1  -3    3.80    3.00
   5  -1  -3    8.40    4.00
   5  -1  -3    6.20    4.30
  -5   1   3    3.60    2.50
  -5   1   3    2.00    2.60
  -5   1   3    3.60    3.30
   4  -1  -3   53.79    5.20
  -4   1   3   49.60    4.80
  -4   1   3   58.99    4.60
  -4   1   3   53.89    4.30
   3  -1  -3  592.64   18.00
  -3   1   3  571.84   16.30
  -3   1   3  570.54   16.10
  -3   1   3  576.14   17.60
   2  -1  -3 1135.29   30.40
   2  -1  -3 1186.08   31.00
  -2   1   3 1178.98   30.40
  -2   1   3 1133.09   29.10
  -2   1   3 1144.49   28.80
  -1   1   3  706.33   17.70
  -1   1   3  730.83   18.50
  -1   1   3  738.83   19.40
   0   1   3  560.04   15.10
  -1  -1  -3 1599.34   40.10
   1   1   3 1725.83   41.10
  -2  -1  -3   52.69    2.90
   2   1   3   52.99    2.90
  -3  -1  -3  552.74   15.90
   3   1   3  557.24   15.80
   3   1   3  569.44   17.40
  -4  -1  -3  295.47   10.20
   4   1   3  284.87   11.60
   4   1   3  279.27   10.10
  -5  -1  -3   29.70    4.10
  -5  -1  -3   17.10    3.10
   5   1   3   21.40    4.00
  -6  -1  -3  350.46   14.20
   6   1   3  349.67   13.70
   6   1   3  322.37   13.80
   6   1   3  323.77   13.20
   6   1   3  331.97   14.00
   6   1   3  345.67   14.40
  -7  -1  -3   26.30    4.50
   7   1   3   33.50    5.40
   7   1   3   32.60    4.60
   7   1   3   38.90    5.30
   7   1   3   26.00    4.50
  -8  -1  -3   19.30    3.50
   8   1   3   13.60    3.10
   8   1   3   15.40    3.10
   7  -2  -3    4.40    2.60
   7  -2  -3    4.60    2.90
   7  -2  -3    6.80    3.10
  -7   2   3    1.10    2.50
   6  -2  -3    5.90    3.00
   6  -2  -3    5.80    3.20
   6  -2  -3    5.70    3.50
   6  -2  -3    2.30    3.50
   6  -2  -3    6.20    3.80
  -6   2   3    4.50    4.20
  -6   2   3   10.70    3.70
   5  -2  -3    0.70    3.40
   5  -2  -3   -1.30    4.40
   5  -2  -3    3.00    3.20
   5  -2  -3    1.90    3.40
   5  -2  -3   -4.20    3.60
  -5   2   3   -1.70    1.90
  -5   2   3    1.70    2.60
   4  -2  -3    6.20    3.20
  -4   2   3    1.70    2.00
  -4   2   3    4.40    2.50
  -4   2   3    1.80    2.50
   3  -2  -3    1.20    2.20
  -3   2   3    0.50    1.30
  -3   2   3   -1.70    1.80
   2  -2  -3 1213.88   32.20
  -2   2   3 1180.38   31.90
  -2   2   3 1192.48   29.90
   1  -2  -3  786.02   21.70
  -1   2   3  799.32   20.00
  -1   2   3  805.72   21.50
   0   2   3   81.09    3.20
   0   2   3   83.39    3.90
   1   2   3  639.14   16.80
   1   2   3  656.53   17.10
  -2  -2  -3    3.60    1.00
   2   2   3    2.90    1.80
   2   2   3    3.40    1.40
   2   2   3    3.90    1.20
   3   2   3  557.04   16.20
   3   2   3  539.75   15.00
   3   2   3  542.75   16.90
  -4  -2  -3  131.49    5.90
   4   2   3  132.19    7.30
  -5  -2  -3  113.49    6.60
   5   2   3  126.09    7.90
  -6  -2  -3  157.18   10.20
   6   2   3  159.58    8.80
   6   2   3  163.38    9.60
   6   2   3  168.18    9.80
  -7  -2  -3    8.10    3.40
   7   2   3   12.70    3.70
   7   2   3   10.00    3.40
   7   2   3   11.70    4.00
  -8  -2  -3   23.20    3.70
   8   2   3   25.40    3.30
   8   2   3   28.00    4.10
   6  -3  -3   27.50    4.60
   6  -3  -3   40.90    6.00
   6  -3  -3   31.50    4.70
  -6   3   3   42.70    5.50
   5  -3  -3   43.90    5.90
   5  -3  -3   47.80    6.40
   5  -3  -3   45.20    6.50
   5  -3  -3   36.20    4.80
  -5   3   3   47.80    4.80
  -5   3   3   44.10    5.00
   4  -3  -3   10.00    4.10
   4  -3  -3   22.60    5.50
   4  -3  -3   10.30    3.90
   4  -3  -3   12.10    3.70
   4  -3  -3   11.40    4.40
  -4   3   3   14.20    2.60
   3  -3  -3  179.58    9.10
  -3   3   3  169.38    6.60
  -3   3   3  163.98    8.80
   2  -3  -3  210.28    9.10
  -2   3   3  206.98    6.50
  -2   3   3  219.78    9.20
   1  -3  -3 1723.33   45.50
   1  -3  -3 1817.72   46.20
  -1   3   3 1855.41   46.00
  -1   3   3 1810.42   43.40
   0  -3  -3 1937.71   48.80
   0  -3  -3 1931.61   49.10
   0   3   3 1957.90   48.40
  -1  -3  -3  129.39    5.70
  -1  -3  -3  127.59    5.50
   1   3   3  135.69    4.90
  -2  -3  -3  789.02   21.40
   2   3   3  793.62   20.40
   2   3   3  802.92   22.30
  -3  -3  -3 1044.80   27.60
  -3  -3  -3 1014.60   26.80
   3   3   3 1075.19   27.50
   3   3   3 1064.69   29.00
  -4  -3  -3    3.60    1.50
   4   3   3    6.50    2.90
  -5  -3  -3  119.29    6.80
   5   3   3  148.49    8.50
  -6  -3  -3  472.15   17.80
   6   3   3  495.05   16.90
   6   3   3  490.05   17.70
   6   3   3  485.85   18.20
  -7  -3  -3   41.10    5.90
   7   3   3   34.00    4.50
   7   3   3   22.20    4.20
   7   3   3   15.00    3.90
  -8  -3  -3   52.69    4.80
   8   3   3   58.59    5.00
   8   3   3   85.89    5.80
   6  -4  -3   61.89    5.10
   6  -4  -3   72.39    5.80
   6  -4  -3   72.59    4.90
  -6   4   3   54.89    4.60
   5  -4  -3   91.99    7.60
   5  -4  -3  107.39    7.10
   5  -4  -3  118.79    7.60
   5  -4  -3  119.09    8.50
  -5   4   3  106.89    6.40
   4  -4  -3   43.70    6.40
   4  -4  -3   45.20    6.10
   4  -4  -3   58.89    7.40
   4  -4  -3   49.20    6.00
  -4   4   3   56.69    4.60
   3  -4  -3   36.00    6.00
   3  -4  -3   30.70    4.90
   3  -4  -3   44.00    5.50
   3  -4  -3   35.80    6.30
  -3   4   3   42.90    3.50
  -3   4   3   36.90    5.40
   2  -4  -3   30.60    4.80
  -2   4   3   30.40    2.40
  -2   4   3   34.90    4.50
   1  -4  -3   44.60    4.20
   1  -4  -3   42.20    3.70
  -1   4   3   46.70    4.20
  -1   4   3   41.20    1.90
   0  -4  -3  362.36   11.80
   0  -4  -3  357.46   12.10
   0   4   3  339.47   11.20
  -1  -4  -3  555.14   16.50
  -1  -4  -3  536.25   16.10
  -2  -4  -3  384.16   12.70
  -2  -4  -3  401.86   13.20
   2   4   3  419.56   13.60
  -3  -4  -3  373.16   12.20
   3   4   3  363.86   12.90
  -4  -4  -3   26.30    4.20
   4   4   3   28.80    4.70
   4   4   3   23.50    3.40
   4   4   3   28.10    3.70
   5   4   3  275.27   10.30
   5   4   3  321.67   13.10
  -6  -4  -3  212.68   10.40
  -6  -4  -3  197.08   10.00
  -6  -4  -3  190.18   10.50
   6   4   3  182.98   10.60
   6   4   3  206.38    9.90
   6   4   3  200.38   11.00
   6   4   3  203.58   10.80
  -7  -4  -3    8.50    3.80
  -7  -4  -3    7.00    3.60
   7   4   3    4.10    3.30
   7   4   3    9.10    3.60
   7   4   3    8.40    3.90
   8   4   3    5.10    2.40
   8   4   3    2.70    2.90
   5  -5  -3    5.60    3.50
   5  -5  -3    2.80    2.00
   5  -5  -3    4.20    2.40
  -5   5   3    1.90    2.40
   4  -5  -3    3.20    3.50
   4  -5  -3   10.10    4.30
   4  -5  -3   12.50    3.60
   4  -5  -3   10.50    4.30
   3  -5  -3   96.29    8.80
   3  -5  -3   90.39    7.50
   3  -5  -3   92.89    7.60
   3  -5  -3   94.79    8.00
  -3   5   3  101.99    5.30
   2  -5  -3   80.19    7.30
   2  -5  -3   73.59    7.90
   2  -5  -3   68.69    8.70
  -2   5   3   70.49    6.50
  -2   5   3   76.69    3.60
   1  -5  -3  296.67   11.90
  -1   5   3  279.57   11.20
   0  -5  -3   95.39    6.30
   0  -5  -3   90.09    5.90
  -1  -5  -3   13.40    2.50
  -1  -5  -3   16.90    3.20
  -2  -5  -3   13.40    2.60
   2   5   3   17.70    3.70
  -3  -5  -3    0.30    2.30
   3   5   3    3.60    2.50
  -4  -5  -3   41.80    4.60
   4   5   3   36.70    4.00
   4   5   3   42.20    5.00
  -5  -5  -3   47.10    6.40
  -5  -5  -3   51.69    6.60
  -5  -5  -3   49.70    7.00
   5   5   3   55.09    5.80
   5   5   3   48.20    4.60
  -6  -5  -3    0.70    4.00
  -6  -5  -3   -3.30    3.10
   6   5   3   -1.20    3.20
   6   5   3   -0.60    3.40
  -7  -5  -3  101.19    7.20
   7   5   3   93.79    7.90
   7   5   3   90.59    6.70
   7   5   3   88.59    7.70
  -8  -5  -3  262.87   10.20
   8   5   3  270.47   11.10
   8   5   3  269.47   10.60
   4  -6  -3  262.77    9.80
   4  -6  -3  246.28    9.80
   4  -6  -3  225.08   10.20
   3  -6  -3  314.17   12.10
   3  -6  -3  292.27   11.80
   2  -6  -3  106.99    8.20
   2  -6  -3  116.99    9.00
   2  -6  -3  115.09    8.60
   1  -6  -3  444.76   16.50
   0  -6  -3  622.44   20.20
  -1  -6  -3    7.90    2.90
  -2  -6  -3  112.19    7.50
  -3  -6  -3  115.19    7.30
  -4  -6  -3  330.47   14.50
  -4  -6  -3  353.66   13.40
  -4  -6  -3  322.27   13.70
  -4  -6  -3  313.87   14.30
  -4  -6  -3  338.77   13.30
   4   6   3  330.97   11.80
  -5  -6  -3  240.88   11.30
  -5  -6  -3  214.68   10.80
  -5  -6  -3  239.18   12.30
  -5  -6  -3  224.88   11.50
  -5  -6  -3  211.28   11.00
   5   6   3  241.28    9.70
   5   6   3  239.68   10.20
  -6  -6  -3   18.00    4.10
  -6  -6  -3   21.90    4.50
   6   6   3   16.50    3.00
   6   6   3   25.80    4.80
  -7  -6  -3   51.89    5.80
  -7  -6  -3   32.10    4.30
   7   6   3   34.00    4.40
   7   6   3   52.59    6.40
  -8  -6  -3  385.86   12.80
   8   6   3  382.66   13.60
  -1  -7  -3   21.40    5.00
  -1  -7  -3   12.40    4.50
  -1  -7  -3   17.20    4.00
  -2  -7  -3  130.19    8.50
  -2  -7  -3  123.49   10.60
  -2  -7  -3  128.19    9.20
  -2  -7  -3  116.09    8.40
  -3  -7  -3   18.70    4.70
  -3  -7  -3   22.40    4.10
  -3  -7  -3   23.90    4.40
  -3  -7  -3   15.50    4.60
  -4  -7  -3  140.49    9.80
  -4  -7  -3  140.49    8.90
  -4  -7  -3  137.89    9.70
  -4  -7  -3  133.49    8.30
  -4  -7  -3  136.29    9.20
   4   7   3  141.59    7.50
  -5  -7  -3  155.78    9.80
  -5  -7  -3  161.08    9.30
  -5  -7  -3  146.09    9.30
  -5  -7  -3  174.48   10.20
  -5  -7  -3  178.08   10.30
   5   7   3  166.38    8.10
   5   7   3  155.68    8.50
  -6  -7  -3   29.90    4.70
  -6  -7  -3   29.90    4.80
   6   7   3   40.00    4.90
   6   7   3   38.00    5.00
  -7  -7  -3  279.97   11.20
  -7  -7  -3  288.97   11.50
   7   7   3  284.47   12.10
   7   7   3  295.57   11.80
  -8  -7  -3   65.29    4.60
   8   7   3   59.79    5.00
  -1  -8  -3   79.19    8.40
  -1  -8  -3   98.19    8.00
  -2  -8  -3  432.06   15.00
  -2  -8  -3  419.36   16.50
  -2  -8  -3  412.06   16.60
  -2  -8  -3  463.85   17.00
  -3  -8  -3   85.29    6.50
  -3  -8  -3   76.89    7.40
  -3  -8  -3   73.29    7.70
  -3  -8  -3   78.09    8.00
  -4  -8  -3   80.39    7.70
  -4  -8  -3   90.39    7.40
  -4  -8  -3   62.59    7.70
  -4  -8  -3   85.89    6.60
  -4  -8  -3   90.09    6.70
   4   8   3   95.49    6.50
  -5  -8  -3   15.60    4.20
  -5  -8  -3   13.70    3.90
  -5  -8  -3   15.10    4.40
  -5  -8  -3   13.70    3.60
  -5  -8  -3   17.10    4.20
   5   8   3   19.30    3.00
  -6  -8  -3   13.40    3.40
  -6  -8  -3   13.40    4.00
  -6  -8  -3   18.80    3.20
   6   8   3   18.00    4.10
   6   8   3   14.60    2.60
  -7  -8  -3   15.70    3.10
  -7  -8  -3   12.60    2.80
   7   8   3   18.80    3.60
   7   8   3   16.20    3.20
  -2  -9  -3   28.00    4.30
  -3  -9  -3   86.29    7.00
  -3  -9  -3   82.99    7.10
  -4  -9  -3  169.48    7.80
  -4  -9  -3  162.48    8.50
  -4  -9  -3  162.68    8.20
   4   9   3  179.78    7.70
  -5  -9  -3    0.80    2.60
  -5  -9  -3   -1.20    2.60
  -5  -9  -3   -0.40    3.10
  -5  -9  -3    1.40    2.40
   5   9   3    1.70    1.90
   5   9   3    1.50    3.00
  -6  -9  -3   12.00    2.40
  -6  -9  -3   13.70    3.30
  -6  -9  -3   15.80    2.80
   6   9   3   17.20    3.30
  -4  -8   4    2.90    2.50
  -4  -8   4    1.40    2.60
  -4  -8   4    1.10    2.50
  -4  -8   4    1.90    2.00
   3   8  -4   25.30    3.50
  -3  -8   4   23.00    3.50
  -3  -8   4   15.30    3.40
  -3  -8   4   29.60    3.80
  -3  -8   4   19.10    2.90
   2   8  -4   10.40    2.30
  -2  -8   4   10.30    3.00
  -2  -8   4   16.20    2.80
  -2  -8   4   14.70    3.40
   1   8  -4    1.10    1.60
  -1  -8   4   -3.10    2.50
  -1  -8   4   -0.10    1.80
  -1  -8   4    4.30    2.30
   6   7  -4   26.50    3.90
  -6  -7   4   13.40    3.20
   5   7  -4   12.90    3.30
  -5  -7   4   17.20    3.20
  -5  -7   4   14.60    3.40
  -5  -7   4   14.40    3.90
   4   7  -4  162.08    7.10
  -4  -7   4  159.58    8.50
  -4  -7   4  164.08    8.70
  -4  -7   4  165.68    8.90
  -4  -7   4  170.88    8.10
   3   7  -4   98.69    5.80
  -3  -7   4   88.59    6.80
  -3  -7   4   99.09    6.60
  -3  -7   4  103.69    7.20
  -3  -7   4   95.69    7.20
   2   7  -4    5.60    2.40
  -2  -7   4    1.70    3.50
  -2  -7   4    6.90    3.20
  -2  -7   4    8.80    3.10
  -2  -7   4    6.70    3.80
   1   7  -4   62.59    4.80
  -1  -7   4   56.29    6.70
  -1  -7   4   61.29    5.60
  -1  -7   4   60.79    6.10
   0   7  -4   31.80    4.20
   0  -7   4   30.30    4.60
   0  -7   4   32.70    4.70
   0  -7   4   29.20    3.80
   0  -7   4   29.70    4.50
  -1   7  -4   73.59    4.70
   1  -7   4   71.39    6.00
   1  -7   4   58.39    6.40
   1  -7   4   58.59    4.90
   1  -7   4   76.99    5.40
   2  -7   4   83.19    5.10
   2  -7   4   78.59    5.20
   2  -7   4   87.49    5.30
   2  -7   4   88.39    5.00
   7   6  -4    3.30    2.40
   6   6  -4    9.70    3.20
  -6  -6   4   10.90    3.70
   5   6  -4    2.00    3.70
  -5  -6   4    4.80    2.90
  -5  -6   4    6.70    3.70
   4   6  -4   78.89    7.50
   4   6  -4   81.59    5.30
  -4  -6   4   69.19    6.30
  -4  -6   4   64.19    6.60
  -4  -6   4   67.79    7.80
   3   6  -4  234.98    9.10
   3   6  -4  218.08   11.70
  -3  -6   4  222.68   10.20
  -3  -6   4  240.98   12.00
  -3  -6   4  210.18   10.60
  -3  -6   4  243.88   12.40
   2   6  -4  125.79    6.20
   2   6  -4  115.29    8.80
  -2  -6   4  134.99    9.20
  -2  -6   4  120.89    7.50
  -2  -6   4  129.39    8.90
  -2  -6   4  117.49    9.20
   1   6  -4  115.99    6.20
  -1  -6   4  110.29    9.50
  -1  -6   4  110.39    8.60
  -1  -6   4  115.79    8.40
  -1  -6   4  116.29    7.60
   0   6  -4  128.89    6.50
   0  -6   4  129.59    9.10
   0  -6   4  118.09    8.60
   0  -6   4  139.59    9.20
   0  -6   4  114.69    7.60
  -1   6  -4    8.90    2.60
   1  -6   4   10.00    4.10
   1  -6   4    7.10    3.30
   1  -6   4   12.80    4.10
   1  -6   4    9.40    4.20
  -2   6  -4   18.50    2.90
   2  -6   4   22.70    4.30
   2  -6   4   17.10    4.20
   2  -6   4   12.00    3.30
   2  -6   4   14.10    3.80
  -3   6  -4   13.00    2.00
   3  -6   4   22.30    3.60
   3  -6   4   17.40    3.30
   3  -6   4   15.80    2.90
   7   5  -4   11.80    3.00
  -7  -5   4    4.90    2.70
   6   5  -4    5.90    4.00
   6   5  -4    1.00    3.00
  -6  -5   4    4.90    3.20
  -6  -5   4    3.80    3.50
   5   5  -4   21.80    4.50
  -5  -5   4   26.00    4.10
  -5  -5   4   28.70    4.90
   4   5  -4  206.98    8.70
   4   5  -4  184.68   10.50
  -4  -5   4  189.08   11.10
  -4  -5   4  212.38    9.90
   3   5  -4    2.20    2.10
   3   5  -4   -1.70    3.00
  -3  -5   4   -0.80    3.10
  -3  -5   4    5.40    3.90
  -3  -5   4    2.30    4.00
  -3  -5   4    3.60    4.20
   2   5  -4  128.49    8.50
   2   5  -4  121.99    6.10
  -2  -5   4  121.69    7.80
  -2  -5   4  118.49    8.80
  -2  -5   4  119.19    8.20
  -2  -5   4  112.49    9.60
  -2  -5   4   92.69    8.70
   1   5  -4   80.59    6.90
   1   5  -4   84.49    5.00
  -1  -5   4   81.79    8.00
  -1  -5   4   88.19    7.00
  -1  -5   4   78.39    8.60
  -1  -5   4   81.49    8.40
  -1  -5   4   89.29    7.60
   0   5  -4   29.80    4.00
   0  -5   4   26.60    5.00
   0  -5   4   32.60    4.60
   0  -5   4   33.30    5.40
   0  -5   4   36.30    5.40
  -1   5  -4   30.00    4.40
   1  -5   4   29.80    5.30
   1  -5   4   26.20    4.90
   1  -5   4   30.60    4.70
   1  -5   4   31.10    5.10
  -2   5  -4   31.30    4.60
   2  -5   4   43.60    5.80
   2  -5   4   43.70    5.70
   2  -5   4   28.00    5.10
   2  -5   4   36.90    5.50
  -3   5  -4   42.80    4.40
   3  -5   4   50.49    6.50
   3  -5   4   50.79    6.30
   3  -5   4   43.20    5.30
   3  -5   4   33.80    4.90
  -4   5  -4   35.70    3.30
   4  -5   4   43.70    5.10
   4  -5   4   42.90    5.00
   4  -5   4   37.70    3.70
   8   4  -4   33.70    3.50
  -8  -4   4   43.50    3.70
   7   4  -4   64.69    5.70
  -7  -4   4   59.59    5.60
   6   4  -4   42.20    5.90
  -6  -4   4   49.30    5.90
   5   4  -4    3.80    3.40
   5   4  -4    6.50    3.40
  -5  -4   4    2.00    3.80
  -5  -4   4    2.20    4.70
  -5  -4   4    3.10    3.10
   4   4  -4   38.60    5.70
   4   4  -4   37.30    4.50
  -4  -4   4   41.90    5.80
  -4  -4   4   38.70    5.80
  -4  -4   4   41.60    5.20
   3   4  -4    5.80    3.20
   3   4  -4   10.70    2.10
  -3  -4   4   12.00    2.60
   2   4  -4  645.84   21.40
   2   4  -4  654.73   18.60
  -2  -4   4  653.93   19.10
   1   4  -4 1337.07   35.40
   1   4  -4 1410.96   38.40
  -1  -4   4 1394.96   36.40
   0   4  -4  877.41   24.20
   0  -4   4  921.51   25.40
  -1   4  -4   11.70    2.60
   1  -4   4    7.60    2.60
   1  -4   4    4.80    4.50
   1  -4   4    9.40    3.40
  -2   4  -4   70.69    5.40
   2  -4   4   74.39    7.70
   2  -4   4   76.19    9.10
   2  -4   4   69.19    6.60
   2  -4   4   80.29    8.70
  -3   4  -4    3.00    2.10
   3  -4   4    7.80    4.10
   3  -4   4    3.60    3.80
   3  -4   4    2.60    3.40
   3  -4   4    4.60    6.90
   3  -4   4    2.10    4.00
  -4   4  -4   25.90    3.60
   4  -4   4   21.40    4.50
   4  -4   4   31.80    4.50
   4  -4   4   27.30    4.80
   4  -4   4   28.70    4.30
  -5   4  -4   15.10    2.80
  -5   4  -4   17.70    2.90
   5  -4   4   19.30    3.00
   5  -4   4   13.50    3.30
   5  -4   4   23.00    3.70
   5  -4   4   27.50    4.00
  -8  -3   4   82.09    5.00
   7   3  -4   73.69    6.00
  -7  -3   4   74.89    5.30
   6   3  -4    5.30    5.10
   6   3  -4    2.70    3.50
  -6  -3   4    3.30    3.30
   5   3  -4   61.69    7.90
   5   3  -4   41.30    5.40
   5   3  -4   46.70    5.70
  -5  -3   4   44.00    6.10
   4   3  -4   16.70    3.50
  -4  -3   4   19.10    3.40
   3   3  -4   37.90    3.90
   3   3  -4   59.29    5.90
  -3  -3   4   52.89    3.90
   2   3  -4  785.22   23.80
  -2  -3   4  774.42   21.50
   1   3  -4   56.69    5.00
  -1  -3   4   57.79    3.70
  -1  -3   4   56.19    4.80
   0   3  -4  124.59    7.10
   0  -3   4  122.49    6.30
   0  -3   4  130.89    5.90
  -1   3  -4  227.38    8.60
   1  -3   4  247.58    9.80
   1  -3   4  246.08    9.30
  -2   3  -4  116.29    7.40
  -2   3  -4  115.19    6.10
   2  -3   4  119.59    7.50
  -3   3  -4   29.30    4.30
   3  -3   4   32.10    5.40
   3  -3   4   29.70    5.90
   3  -3   4   33.90    5.70
   3  -3   4   26.20    5.10
   3  -3   4   29.70    4.90
  -4   3  -4   43.40    4.60
   4  -3   4   31.80    5.20
   4  -3   4   32.20    5.10
   4  -3   4   33.80    4.90
   4  -3   4   37.60    5.70
   4  -3   4   48.40    6.70
  -5   3  -4   83.19    5.00
   5  -3   4  104.59    7.50
   5  -3   4   69.49    5.60
   5  -3   4   91.09    5.80
   5  -3   4   83.99    6.30
  -6   3  -4   73.99    4.70
  -6   3  -4   59.19    3.70
   6  -3   4   72.99    5.20
   6  -3   4   69.49    5.40
   6  -3   4   64.99    4.50
   6  -3   4   59.59    4.20
  -8  -2   4   98.49    5.50
   7   2  -4  398.96   15.00
  -7  -2   4  398.96   14.10
   6   2  -4  216.88   11.60
  -6  -2   4  216.38   10.00
   5   2  -4  127.09    9.60
  -5  -2   4  136.79    8.30
   4   2  -4    0.50    2.70
  -4  -2   4   -0.90    2.20
   3   2  -4  147.29    7.60
  -3  -2   4  138.39    6.00
   2   2  -4  598.64   18.60
  -2  -2   4  582.74   16.90
  -2  -2   4  598.34   16.50
   1   2  -4  301.87   11.10
  -1  -2   4  289.97    9.20
  -1  -2   4  297.17    9.80
   0   2  -4  108.69    6.00
   0  -2   4  107.69    5.30
   0  -2   4  103.39    4.70
   1  -2   4   67.49    4.70
   1  -2   4   62.49    3.80
  -2   2  -4  168.88    7.70
   2  -2   4  161.68    7.00
   2  -2   4  167.08    7.70
  -3   2  -4  102.99    5.80
  -3   2  -4  101.19    7.10
   3  -2   4  101.89    6.70
  -4   2  -4   -1.20    2.10
   4  -2   4    2.00    3.90
   4  -2   4   -6.10    3.20
   4  -2   4    4.20    4.30
   4  -2   4   -1.30    3.80
   4  -2   4    0.20    3.30
  -5   2  -4   16.60    4.20
  -5   2  -4   12.80    2.90
   5  -2   4   14.80    3.70
   5  -2   4    9.90    3.80
   5  -2   4   11.00    4.00
   5  -2   4    8.30    3.90
  -6   2  -4   18.80    2.60
  -6   2  -4   17.50    3.70
   6  -2   4   24.90    3.80
   6  -2   4   20.30    3.60
   6  -2   4   19.50    4.00
   6  -2   4   26.60    3.40
   8   1  -4  148.09    9.00
  -8  -1   4  122.59    5.50
   7   1  -4   99.79    7.60
  -7  -1   4  110.89    6.80
   6   1  -4  134.89    9.30
  -6  -1   4  142.19    8.30
   5   1  -4   -1.40    2.90
   5   1  -4    1.80    4.10
  -5  -1   4    2.60    4.70
   4   1  -4  892.51   25.30
  -4  -1   4  838.22   23.80
   3   1  -4  932.81   26.00
  -3  -1   4  905.11   25.00
  -3  -1   4  882.31   23.90
   2   1  -4   43.40    4.00
  -2  -1   4   42.30    2.70
  -2  -1   4   44.80    3.30
   1   1  -4  237.08    9.40
  -1  -1   4  247.58    7.50
  -1  -1   4  259.77    8.50
   0   1  -4  430.06   13.50
   0  -1   4  447.96   12.30
   0  -1   4  454.35   13.20
   1  -1   4  855.01   23.40
   1  -1   4  859.71   22.50
  -2   1  -4  296.37   10.30
   2  -1   4  303.37   10.50
  -3   1  -4    4.80    2.70
  -3   1  -4    5.80    2.20
   3  -1   4    1.50    1.90
  -4   1  -4  677.33   20.00
  -4   1  -4  709.83   21.90
   4  -1   4  688.03   21.90
   4  -1   4  713.53   22.40
  -5   1  -4  360.36   14.70
  -5   1  -4  368.16   12.60
   5  -1   4  372.56   18.60
   5  -1   4  374.76   14.80
   5  -1   4  386.86   14.50
   5  -1   4  386.96   15.60
   5  -1   4  360.76   14.40
   5  -1   4  351.16   14.10
   5  -1   4  347.27   14.90
  -6   1  -4   51.99    6.10
  -6   1  -4   58.59    4.40
   6  -1   4   51.39    5.70
   6  -1   4   55.79    6.50
   6  -1   4   48.60    5.60
   6  -1   4   53.39    6.50
  -7   1  -4   26.40    3.80
  -7   1  -4   28.90    4.30
   7  -1   4   29.70    4.70
   7  -1   4   26.90    3.90
   7  -1   4   27.20    3.90
   7   0  -4    2.90    2.30
  -7   0   4    3.00    2.10
   6   0  -4   46.70    7.00
   6   0  -4   62.89    5.70
   6   0  -4   56.99    7.70
  -6   0   4   71.69    8.80
  -6   0   4   61.39    6.30
   5   0  -4  150.78   10.20
   5   0  -4  158.88    8.90
   5   0  -4  169.08    9.10
  -5   0   4  160.58    8.40
   4   0  -4  323.97   12.30
  -4   0   4  326.17   11.20
  -4   0   4  314.17   12.10
  -4   0   4  324.57   11.60
   3   0  -4  636.94   19.00
   3   0  -4  645.34   19.20
  -3   0   4  652.03   18.60
  -3   0   4  657.43   19.20
   2   0  -4    0.30    1.60
   2   0  -4    1.10    1.90
  -2   0   4   -0.80    1.50
  -2   0   4    0.00    1.50
   1   0  -4   38.20    3.70
  -1   0   4   36.10    3.10
  -1   0   4   36.80    3.10
   0   0  -4  325.67   10.70
   0   0   4  338.97    9.10
   0   0   4  350.46   10.60
  -1   0  -4  181.18    6.10
   1   0   4  185.78    6.80
   1   0   4  190.88    5.90
   2   0   4  308.37   11.10
   2   0   4  344.57   10.80
  -3   0  -4  142.29    6.50
   3   0   4  155.48    7.00
   3   0   4  145.69    7.70
  -4   0  -4  638.44   19.10
  -4   0  -4  673.73   20.20
   4   0   4  685.33   21.80
   4   0   4  680.63   20.60
  -5   0  -4  633.04   21.40
  -5   0  -4  643.74   18.80
   5   0   4  652.33   20.90
   5   0   4  615.44   20.80
   5   0   4  622.54   21.50
   5   0   4  654.23   21.70
   5   0   4  628.34   21.40
   5   0   4  626.24   20.80
  -6   0  -4  106.79    6.30
  -6   0  -4   89.69    7.60
   6   0   4   95.79    7.70
   6   0   4   86.99    7.50
   6   0   4   89.49    7.00
   6   0   4  114.79    7.50
  -7   0  -4   34.70    5.40
   7   0   4   31.00    4.60
   7   0   4   36.50    4.80
   7   0   4   37.80    4.60
   7  -1  -4    8.30    2.90
   7  -1  -4   10.80    3.40
  -7   1   4   11.30    3.00
  -7   1   4    2.30    2.60
   6  -1  -4   99.09    6.70
   6  -1  -4   91.69    7.60
   6  -1  -4  101.39    7.10
   6  -1  -4  102.29    8.20
   6  -1  -4  111.09    7.80
  -6   1   4  103.69    9.10
  -6   1   4   97.19    7.20
   5  -1  -4    2.40    3.60
   5  -1  -4   -2.20    3.60
   5  -1  -4   -1.20    4.70
   5  -1  -4    2.90    3.30
   5  -1  -4    5.80    4.00
  -5   1   4   -3.10    2.40
  -5   1   4   -2.60    2.60
   4  -1  -4   36.10    4.80
  -4   1   4   27.80    4.10
  -4   1   4   34.30    4.30
  -4   1   4   23.00    4.00
   3  -1  -4   28.80    4.40
   3  -1  -4   33.20    3.50
  -3   1   4   27.90    3.60
  -3   1   4   40.10    3.90
   2  -1  -4  731.23   20.10
   2  -1  -4  678.73   19.80
  -2   1   4  685.73   18.80
  -2   1   4  697.43   19.90
   1  -1  -4  105.09    5.20
   1  -1  -4  111.29    5.30
  -1   1   4  122.49    5.10
  -1   1   4  111.39    4.60
   0  -1  -4   24.00    2.70
   0   1   4   24.80    2.50
   0   1   4   30.30    2.60
   1   1   4   41.70    3.30
   1   1   4   45.50    3.10
  -2  -1  -4   60.89    3.20
   2   1   4   61.79    3.60
   2   1   4   61.29    4.60
   3   1   4   28.60    3.90
   3   1   4   32.70    3.30
  -4  -1  -4   14.10    2.80
   4   1   4   22.40    3.20
   4   1   4   22.20    4.00
  -5  -1  -4  101.99    6.70
  -5  -1  -4  108.09    6.60
   5   1   4  112.29    7.80
  -6  -1  -4  239.58   11.50
   6   1   4  231.88   10.70
   6   1   4  231.68   10.70
   6   1   4  209.38   11.20
   6   1   4  220.48   11.10
  -7  -1  -4   86.29    6.50
  -7  -1  -4  101.49    7.50
   7   1   4   99.49    7.50
   7   1   4   89.09    6.50
   7   1   4   94.39    6.40
   7   1   4   82.39    7.10
  -8  -1  -4   32.60    4.30
   8   1   4   29.50    3.80
   8   1   4   43.10    4.50
   7  -2  -4    5.10    2.00
   7  -2  -4    1.80    2.70
   7  -2  -4    8.70    3.10
  -7   2   4    6.30    2.60
   6  -2  -4  202.68   10.30
   6  -2  -4  167.48    8.50
   6  -2  -4  163.28    7.60
   6  -2  -4  186.98    8.80
  -6   2   4  188.88    9.10
  -6   2   4  172.38    8.10
   5  -2  -4   94.39    8.20
   5  -2  -4   86.89    7.50
   5  -2  -4   94.69    7.20
   5  -2  -4   87.39    7.40
   5  -2  -4   81.89    7.40
  -5   2   4   98.09    6.00
  -5   2   4   94.99    6.10
   4  -2  -4   46.40    5.60
   4  -2  -4   53.39    8.00
   4  -2  -4   48.50    6.60
  -4   2   4   39.60    5.30
  -4   2   4   33.80    4.80
  -4   2   4   44.30    4.40
   3  -2  -4   46.80    5.00
  -3   2   4   48.30    4.80
  -3   2   4   52.69    3.90
   2  -2  -4  143.49    6.60
   2  -2  -4  149.49    7.10
  -2   2   4  150.28    5.70
  -2   2   4  156.58    7.10
   1  -2  -4 2460.15   62.59
   1  -2  -4 2496.65   62.39
  -1   2   4 2555.64   62.49
  -1   2   4 2512.35   60.99
   0  -2  -4  373.26   11.70
   0  -2  -4  379.86   12.10
   0   2   4  397.86   11.60
   0   2   4  375.16   10.70
  -1  -2  -4   58.49    3.80
  -1  -2  -4   54.69    4.00
   1   2   4   64.49    3.40
   1   2   4   56.89    3.20
  -2  -2  -4  600.54   16.80
   2   2   4  598.54   16.70
   2   2   4  611.84   18.00
   2   2   4  613.24   16.70
   3   2   4 1717.33   44.50
   3   2   4 1818.02   46.60
   4   2   4   74.29    6.00
  -5  -2  -4  158.08    8.30
   5   2   4  179.58    9.70
  -6  -2  -4   90.79    7.90
   6   2   4   91.19    7.90
   6   2   4   92.29    7.80
   6   2   4   99.49    8.10
   6   2   4   93.59    7.30
  -7  -2  -4    6.40    3.30
   7   2   4    2.30    3.30
   7   2   4   10.40    3.20
   7   2   4    7.70    3.30
  -8  -2  -4   54.19    5.10
   8   2   4   53.19    5.10
   8   2   4   54.29    4.70
   6  -3  -4   65.29    5.80
   6  -3  -4   60.69    4.60
   6  -3  -4   55.59    6.00
  -6   3   4   59.59    5.90
  -6   3   4   61.19    5.20
   5  -3  -4    8.30    3.60
   5  -3  -4    1.70    3.70
   5  -3  -4    3.50    3.50
   5  -3  -4    3.00    3.40
   5  -3  -4   -1.40    2.90
  -5   3   4   -1.00    2.40
  -5   3   4   -1.30    2.60
   4  -3  -4   10.00    4.00
   4  -3  -4   11.90    3.80
   4  -3  -4   14.20    4.10
   4  -3  -4   11.50    3.70
   4  -3  -4   12.20    4.30
  -4   3   4   12.00    3.00
  -4   3   4    7.80    2.70
   3  -3  -4   50.59    5.40
  -3   3   4   27.90    4.70
  -3   3   4   39.80    3.90
   2  -3  -4  144.49    7.70
   2  -3  -4  133.09    6.50
  -2   3   4  140.49    7.50
  -2   3   4  139.79    5.50
   1  -3  -4  168.08    7.10
   1  -3  -4  177.38    7.70
  -1   3   4  171.28    5.80
  -1   3   4  175.48    7.30
   0  -3  -4 1002.40   28.10
   0  -3  -4 1022.20   27.60
   0   3   4 1028.10   26.00
   0   3   4 1060.39   27.50
  -1  -3  -4 1342.47   35.10
  -1  -3  -4 1340.77   35.70
   1   3   4 1384.96   34.70
   1   3   4 1343.67   34.00
  -2  -3  -4  868.21   23.20
   2   3   4  861.81   22.70
   2   3   4  845.22   22.40
   2   3   4  829.62   24.10
  -3  -3  -4  334.97   10.60
   3   3   4  308.27   11.90
   3   3   4  314.87   10.50
   4   3   4    6.80    2.90
   5   3   4  176.78    9.80
  -6  -3  -4    7.70    3.60
   6   3   4    6.30    3.20
   6   3   4    6.20    3.60
   6   3   4    8.10    3.90
  -7  -3  -4    1.60    3.10
   7   3   4    2.60    2.90
   7   3   4    7.30    3.50
   7   3   4   -2.30    2.90
  -8  -3  -4   80.39    6.00
   8   3   4   78.69    5.50
   8   3   4   86.09    6.20
   6  -4  -4    0.90    3.10
   6  -4  -4   -1.90    1.50
   6  -4  -4   -2.00    2.50
  -6   4   4   -2.20    2.30
   5  -4  -4    0.20    3.40
   5  -4  -4    2.90    2.00
   5  -4  -4   -1.10    2.10
  -5   4   4    1.00    2.00
   4  -4  -4   23.60    4.20
   4  -4  -4   26.50    4.50
   4  -4  -4   29.30    4.30
   4  -4  -4   27.20    5.10
   4  -4  -4   33.80    5.50
  -4   4   4   32.30    3.90
   3  -4  -4  136.59    8.70
   3  -4  -4  110.49    8.50
   3  -4  -4  124.79    8.50
   3  -4  -4  140.19    8.70
   3  -4  -4  114.49    9.50
  -3   4   4  133.59    6.10
   2  -4  -4  124.89    8.00
  -2   4   4  107.69    7.10
  -2   4   4  125.19    5.10
   1  -4  -4  170.28    8.20
   1  -4  -4  162.58    7.50
  -1   4   4  157.48    7.80
  -1   4   4  164.58    5.60
   0  -4  -4   17.80    3.00
   0  -4  -4   24.00    3.20
   0   4   4   16.70    2.60
   0   4   4   19.70    2.00
  -1  -4  -4  236.48    9.00
  -1  -4  -4  238.48    9.70
   1   4   4  230.98    7.60
   1   4   4  228.78    8.20
  -2  -4  -4   56.29    4.10
   2   4   4   62.99    3.80
   2   4   4   66.89    5.20
  -3  -4  -4   66.19    4.60
   3   4   4   69.39    4.40
   3   4   4   61.39    5.60
   4   4   4  114.49    5.80
   4   4   4  134.39    7.70
   4   4   4  115.49    6.40
   5   4   4  176.38    9.90
   5   4   4  173.48    7.60
  -6  -4  -4    2.50    3.40
   6   4   4    0.80    3.40
   6   4   4   -1.00    3.30
   6   4   4    2.50    3.80
  -7  -4  -4   12.70    3.80
   7   4   4   15.20    3.90
   7   4   4   14.80    4.20
   7   4   4   10.10    3.90
  -8  -4  -4   55.19    5.00
   8   4   4   56.29    5.50
   5  -5  -4  125.89    7.10
   5  -5  -4  119.09    6.60
   5  -5  -4  117.89    5.80
   4  -5  -4  128.89    8.90
   4  -5  -4  118.59    8.60
   4  -5  -4  139.39    7.90
   4  -5  -4  126.29    7.30
   3  -5  -4  143.69    9.40
   3  -5  -4  146.19    9.40
   3  -5  -4  161.08    9.30
   3  -5  -4  143.59    8.90
  -3   5   4  153.08    6.70
   2  -5  -4  119.19    8.60
   2  -5  -4  135.09    8.60
   2  -5  -4  112.29    8.80
   2  -5  -4  124.49    7.70
  -2   5   4  137.39    5.40
   1  -5  -4   13.20    4.10
   1  -5  -4   10.60    2.80
  -1   5   4    9.90    1.70
  -1   5   4   11.10    3.50
   0  -5  -4   69.69    5.60
   0  -5  -4   73.89    5.30
   0   5   4   71.89    3.50
  -1  -5  -4  246.38    9.80
  -1  -5  -4  232.68   10.40
  -2  -5  -4 1311.47   36.70
   2   5   4 1412.76   38.00
  -3  -5  -4  430.56   14.70
   3   5   4  431.46   15.50
   3   5   4  423.16   13.60
   3   5   4  425.66   13.50
  -4  -5  -4  105.59    7.10
   4   5   4  110.19    7.50
   4   5   4  110.99    6.40
   4   5   4  111.69    6.20
  -5  -5  -4   65.89    7.00
  -5  -5  -4   73.19    7.20
   5   5   4   72.69    7.30
   5   5   4   68.99    5.50
   5   5   4   69.59    7.60
  -6  -5  -4   31.60    4.90
  -6  -5  -4   27.00    4.60
   6   5   4   22.20    4.40
   6   5   4   22.60    4.80
   6   5   4   23.70    4.70
  -7  -5  -4   77.19    6.60
   7   5   4   67.59    6.80
   7   5   4   98.89    7.50
   7   5   4   69.19    7.20
   8   5   4  132.19    7.50
   4  -6  -4   18.10    3.40
   4  -6  -4   23.50    3.50
   3  -6  -4   12.70    2.90
   3  -6  -4    9.90    4.80
   3  -6  -4    6.10    3.60
   2  -6  -4    7.20    3.80
   2  -6  -4    7.00    4.20
   2  -6  -4    9.60    4.20
   2  -6  -4    9.50    4.10
  -2   6   4    6.50    2.30
   1  -6  -4   43.50    5.70
   1  -6  -4   56.09    6.60
   1  -6  -4   58.19    6.20
  -1   6   4   53.89    3.70
   0  -6  -4   20.80    4.10
   0  -6  -4   26.10    5.60
   0  -6  -4   20.50    5.70
   0  -6  -4   19.50    4.10
   0  -6  -4   22.20    3.90
   0   6   4   16.40    2.20
  -1  -6  -4  109.79    7.10
  -1  -6  -4  103.09    7.00
   1   6   4  104.19    5.00
  -2  -6  -4   33.20    4.60
   2   6   4   33.30    5.10
  -3  -6  -4   38.90    5.60
  -3  -6  -4   41.60    5.00
  -3  -6  -4   41.20    7.10
   3   6   4   44.30    4.90
   3   6   4   37.40    5.20
  -4  -6  -4  120.09    8.10
  -4  -6  -4  119.99    7.60
  -4  -6  -4  102.79    8.60
  -4  -6  -4  103.99    8.80
   4   6   4  122.89    8.10
   4   6   4  113.29    6.70
   4   6   4  122.59    6.70
  -5  -6  -4    8.40    3.60
  -5  -6  -4   12.10    4.10
  -5  -6  -4   10.10    3.60
  -5  -6  -4   10.60    4.00
   5   6   4   11.70    4.10
   5   6   4   10.50    4.30
   5   6   4    7.50    4.60
   5   6   4    8.50    2.40
  -6  -6  -4   24.40    4.30
  -6  -6  -4   23.80    4.50
   6   6   4   29.30    4.90
   6   6   4   26.30    4.30
  -7  -6  -4   42.90    5.50
   7   6   4   40.30    6.10
   7   6   4   46.50    6.10
  -8  -6  -4    6.50    2.40
   8   6   4    9.80    2.90
   8   6   4    7.30    3.40
   0  -7  -4   16.00    3.80
   0  -7  -4    4.40    4.00
   0   7   4    6.90    2.40
  -1  -7  -4  431.86   16.90
  -1  -7  -4  465.65   17.00
  -1  -7  -4  445.36   15.70
   1   7   4  453.15   13.30
  -2  -7  -4  202.58   11.50
  -2  -7  -4  235.68   11.30
  -2  -7  -4  234.18   10.50
   2   7   4  244.08    9.00
  -3  -7  -4    9.00    3.30
  -3  -7  -4    7.30    3.30
  -3  -7  -4    6.00    4.00
  -3  -7  -4    4.10    4.00
   3   7   4    8.50    3.00
   3   7   4   11.40    2.70
  -4  -7  -4  130.19    9.40
  -4  -7  -4  124.89    9.00
  -4  -7  -4  125.59    9.10
  -4  -7  -4  141.89    8.30
   4   7   4  149.39    7.60
   4   7   4  142.49    7.40
  -5  -7  -4   33.80    5.00
  -5  -7  -4   27.30    4.70
  -5  -7  -4   18.30    4.30
  -5  -7  -4   41.30    6.20
  -5  -7  -4   43.90    6.90
   5   7   4   45.50    6.60
   5   7   4   34.10    5.10
   5   7   4   40.20    5.10
  -6  -7  -4   66.19    6.50
  -6  -7  -4   67.99    6.50
   6   7   4   66.29    6.70
   6   7   4   55.59    4.80
  -7  -7  -4   55.39    5.30
   7   7   4   51.89    5.70
   7   7   4   45.00    5.80
  -8  -7  -4    0.30    2.50
   8   7   4   -0.80    2.40
   8   7   4    2.00    2.20
  -1  -8  -4    1.70    3.50
  -1  -8  -4    0.50    2.80
  -1  -8  -4    3.10    4.00
  -2  -8  -4    3.40    3.70
  -2  -8  -4   -1.40    2.80
  -2  -8  -4    0.80    3.60
   2   8   4    0.40    2.40
  -3  -8  -4  165.68   10.00
  -3  -8  -4  169.38    8.60
  -3  -8  -4  153.38    8.80
  -3  -8  -4  168.08   10.40
   3   8   4  146.49    7.80
   3   8   4  148.19    7.60
  -4  -8  -4  313.07   12.10
  -4  -8  -4  292.27   13.10
  -4  -8  -4  301.07   13.70
   4   8   4  304.87   11.40
  -5  -8  -4    6.90    3.80
  -5  -8  -4    7.80    3.20
  -5  -8  -4   11.00    3.50
   5   8   4    9.70    2.60
   5   8   4   10.60    4.00
  -6  -8  -4    8.60    3.50
  -6  -8  -4    8.40    2.40
  -6  -8  -4    8.30    3.30
   6   8   4   11.30    3.70
   6   8   4    7.60    2.20
  -7  -8  -4   18.40    3.00
   7   8   4   19.50    3.30
   7   8   4   20.20    3.50
  -2  -9  -4   23.60    4.30
  -2  -9  -4   33.20    5.30
  -3  -9  -4   54.39    5.90
  -3  -9  -4   53.09    5.00
  -3  -9  -4   45.80    4.90
   3   9   4   57.29    5.20
  -4  -9  -4   83.99    5.80
  -4  -9  -4   89.69    6.60
  -4  -9  -4   89.59    7.10
   4   9   4   84.19    5.30
  -5  -9  -4    6.70    3.10
  -5  -9  -4    4.10    2.50
  -5  -9  -4    7.40    3.10
   5   9   4    4.20    2.40
  -6  -9  -4  100.59    5.20
  -6  -9  -4  126.39    6.70
  -6  -9  -4  124.89    6.20
   5   7  -5   11.40    2.80
  -5  -7   5    4.90    2.80
  -4  -7   5  145.89    8.20
  -4  -7   5  142.89    6.90
   3   7  -5   96.49    5.20
  -3  -7   5  102.99    7.30
  -3  -7   5  101.59    6.70
  -3  -7   5   90.59    6.60
  -3  -7   5  104.29    6.10
   2   7  -5   11.90    2.20
  -2  -7   5   16.70    3.60
  -2  -7   5   14.80    3.10
  -2  -7   5   10.70    3.50
  -2  -7   5    7.70    3.20
   1   7  -5   83.99    7.00
   1   7  -5   72.79    4.50
  -1  -7   5   82.99    6.50
  -1  -7   5   80.89    6.20
  -1  -7   5   77.89    5.50
   0   7  -5   60.29    4.20
   0  -7   5   48.30    4.60
   0  -7   5   53.49    4.10
   0  -7   5   51.99    5.30
   0  -7   5   55.89    6.10
   1  -7   5   38.80    4.40
   1  -7   5   27.20    3.90
   1  -7   5   35.90    4.70
   1  -7   5   26.20    3.50
   6   6  -5    6.70    2.70
  -6  -6   5    5.60    3.20
   5   6  -5   39.20    4.80
  -5  -6   5   31.10    4.40
  -5  -6   5   37.90    5.90
   4   6  -5    7.60    2.70
   4   6  -5    0.00    2.70
  -4  -6   5    4.00    2.10
  -4  -6   5    3.70    3.90
   3   6  -5    2.10    1.90
   3   6  -5   -1.50    3.70
  -3  -6   5    1.70    3.30
  -3  -6   5   -1.50    3.50
  -3  -6   5    5.80    2.90
  -3  -6   5    3.40    4.00
   2   6  -5   51.39    7.00
   2   6  -5   66.69    5.00
   2   6  -5   66.09    7.10
  -2  -6   5   66.09    6.40
  -2  -6   5   73.59    7.60
  -2  -6   5   72.89    6.00
  -2  -6   5   63.69    6.80
   1   6  -5   14.50    2.70
  -1  -6   5   10.80    4.00
  -1  -6   5   17.00    4.30
  -1  -6   5   13.50    4.00
  -1  -6   5   14.00    3.50
   0   6  -5   -0.90    2.20
   0  -6   5    3.10    2.70
   0  -6   5    4.00    3.40
   0  -6   5   -3.40    3.30
   0  -6   5   -0.60    2.00
  -1   6  -5    6.00    2.30
   1  -6   5    5.90    2.40
   1  -6   5    8.10    3.60
   1  -6   5    1.90    3.50
   1  -6   5    5.70    3.60
  -2   6  -5    6.50    1.80
   2  -6   5    9.00    2.90
   2  -6   5    7.70    3.10
   2  -6   5    8.50    2.70
   2  -6   5    5.10    3.10
   7   5  -5   64.59    4.60
   6   5  -5   10.90    3.10
  -6  -5   5    4.60    3.40
   5   5  -5   19.10    4.50
   5   5  -5   18.80    3.90
  -5  -5   5   20.80    4.40
  -5  -5   5   18.50    3.60
   4   5  -5   97.59    8.10
   4   5  -5  125.69    9.80
  -4  -5   5  106.89    7.00
  -4  -5   5  104.89    8.60
   3   5  -5   21.50    4.90
   3   5  -5   13.80    2.80
   3   5  -5   12.20    4.20
  -3  -5   5   14.40    4.70
  -3  -5   5   17.10    3.80
   2   5  -5  711.73   23.20
   2   5  -5  720.13   20.40
   2   5  -5  705.93   23.30
  -2  -5   5  698.73   23.40
  -2  -5   5  686.43   22.20
  -2  -5   5  723.63   23.20
  -2  -5   5  700.83   21.80
  -2  -5   5  645.74   22.30
   1   5  -5  970.00   26.90
  -1  -5   5 1000.20   29.90
  -1  -5   5  976.40   28.50
  -1  -5   5  982.10   29.60
  -1  -5   5  984.50   29.80
  -1  -5   5  957.50   29.30
   0   5  -5  217.28    8.60
   0  -5   5  213.98   10.20
   0  -5   5  205.28   11.20
   0  -5   5  206.18   11.20
   0  -5   5  226.08   11.20
  -1   5  -5    2.30    1.90
   1  -5   5   -0.60    3.40
   1  -5   5    4.10    3.20
   1  -5   5   -0.80    3.50
   1  -5   5    6.40    3.90
  -2   5  -5   -1.30    1.80
   2  -5   5   -3.80    3.60
   2  -5   5   -1.50    2.90
   2  -5   5    0.90    3.50
   2  -5   5   -0.50    3.40
  -3   5  -5   -1.80    1.90
   3  -5   5    3.80    3.10
   3  -5   5   -0.30    2.20
   3  -5   5    1.60    2.50
   3  -5   5    2.10    3.10
   4  -5   5    5.00    2.50
   4  -5   5    2.00    1.70
   4  -5   5    1.40    2.00
  -7  -4   5    2.90    2.40
   6   4  -5   -1.90    3.00
  -6  -4   5   -3.10    2.80
   5   4  -5   10.10    3.80
   5   4  -5   10.20    3.90
   5   4  -5    0.80    4.00
  -5  -4   5    7.40    3.80
   4   4  -5   12.10    4.40
   4   4  -5   12.10    4.30
  -4  -4   5    6.70    4.20
  -4  -4   5    8.30    4.20
   3   4  -5   69.79    6.80
   3   4  -5   61.89    4.90
   3   4  -5   70.39    7.80
  -3  -4   5   54.29    7.70
  -3  -4   5   64.29    6.70
   2   4  -5  288.97   10.20
   2   4  -5  298.47   12.80
  -2  -4   5  263.97   12.60
  -2  -4   5  289.77   11.90
  -2  -4   5  283.07   10.80
  -2  -4   5  283.77   13.70
   1   4  -5   69.29    4.90
   1   4  -5   63.79    6.20
  -1  -4   5   74.89    8.60
  -1  -4   5   74.69    9.60
  -1  -4   5   91.29    8.80
  -1  -4   5   69.09    5.20
  -1  -4   5   69.59    7.60
   0   4  -5  275.17    9.90
   0  -4   5  282.97   12.70
   0  -4   5  277.07   12.90
   0  -4   5  293.67   12.80
   0  -4   5  284.07   12.20
  -1   4  -5   15.10    2.70
   1  -4   5   19.90    5.10
   1  -4   5   15.80    4.40
   1  -4   5   15.30    4.40
   1  -4   5   21.60    4.00
  -2   4  -5  168.68    7.80
   2  -4   5  154.78   10.30
   2  -4   5  153.68    9.90
   2  -4   5  182.78    9.30
   2  -4   5  166.88   10.40
  -3   4  -5   15.20    3.00
   3  -4   5   14.90    3.80
   3  -4   5    8.80    4.30
   3  -4   5   17.70    4.70
   3  -4   5   15.30    3.70
  -4   4  -5    0.90    2.60
  -4   4  -5    3.50    1.80
   4  -4   5   -1.70    2.10
   4  -4   5    3.30    2.80
   4  -4   5    0.20    3.10
   4  -4   5   -2.70    1.80
  -5   4  -5   14.40    2.40
   5  -4   5   16.10    2.90
   5  -4   5   19.90    3.20
   5  -4   5   16.90    2.70
  -7  -3   5  204.58    8.60
   6   3  -5   16.20    4.60
  -6  -3   5   14.50    3.10
   5   3  -5  143.89    9.90
   5   3  -5  138.29    8.50
  -5  -3   5  112.09    8.10
  -5  -3   5  122.59    9.10
   4   3  -5   75.69    6.90
   4   3  -5   76.59    9.20
  -4  -3   5   76.59    8.20
   3   3  -5    7.70    2.60
   3   3  -5    6.50    3.10
  -3  -3   5    8.70    2.80
   2   3  -5    9.60    3.70
   2   3  -5    5.30    2.20
  -2  -3   5    5.70    2.50
   1   3  -5  133.69    7.90
   1   3  -5  118.29    5.90
  -1  -3   5  121.39    6.10
   0   3  -5  576.54   16.30
   0   3  -5  491.85   23.10
   0  -3   5  588.54   17.90
   0  -3   5  569.94   17.10
  -1   3  -5  459.15   14.20
   1  -3   5  459.45   14.90
   1  -3   5  457.55   15.80
  -2   3  -5  210.78    8.40
   2  -3   5  198.28   10.00
   2  -3   5  194.18   11.20
   2  -3   5  203.68   11.00
   2  -3   5  202.78   11.30
  -3   3  -5    4.70    2.50
   3  -3   5    3.00    3.40
   3  -3   5    1.90    4.00
   3  -3   5   -0.80    3.80
   3  -3   5    0.50    4.60
   3  -3   5    0.70    3.90
  -4   3  -5   25.10    4.10
   4  -3   5   20.80    4.60
   4  -3   5   15.70    4.30
   4  -3   5   23.30    4.90
   4  -3   5   26.20    4.40
   4  -3   5   13.00    3.90
  -5   3  -5    5.00    2.50
  -5   3  -5   -3.30    1.60
   5  -3   5   -1.10    2.60
   5  -3   5    1.90    3.10
   5  -3   5   -0.20    2.80
   5  -3   5    1.40    2.30
   7   2  -5    3.50    3.30
  -7  -2   5    6.60    2.70
   6   2  -5  112.99    8.60
  -6  -2   5  126.49    7.50
   5   2  -5    4.40    3.90
   5   2  -5   -2.90    3.70
  -5  -2   5    3.80    3.40
   4   2  -5  136.29    8.40
   3   2  -5  383.36   14.50
   2   2  -5  131.79    8.00
  -2  -2   5  128.89    5.80
  -2  -2   5  137.59    6.70
   1   2  -5  174.98    8.30
  -1  -2   5  156.88    6.40
  -1  -2   5  170.28    7.40
   0   2  -5  434.86   14.50
   0  -2   5  436.26   13.20
   0  -2   5  434.46   14.10
  -1   2  -5   53.89    4.20
   1  -2   5   57.39    4.10
   1  -2   5   48.10    4.50
  -2   2  -5    1.50    2.00
  -2   2  -5    3.10    3.10
   2  -2   5    5.40    2.60
  -3   2  -5   16.50    4.70
  -3   2  -5   19.10    2.80
   3  -2   5   19.10    4.90
   3  -2   5   15.50    5.50
   3  -2   5   24.40    5.00
   3  -2   5   32.00    5.50
   3  -2   5   21.00    5.10
   3  -2   5   21.00    4.60
  -4   2  -5  136.09    7.20
   4  -2   5  132.29    8.50
   4  -2   5  136.39   10.60
   4  -2   5  131.59   10.40
   4  -2   5  133.79    9.50
   4  -2   5  136.99    8.70
  -5   2  -5   37.80    3.90
   5  -2   5   31.30    4.90
   5  -2   5   30.50    4.10
   5  -2   5   36.70    5.20
   5  -2   5   39.30    5.30
   5  -2   5   22.50    4.00
  -6   2  -5   35.00    3.70
  -6   2  -5   33.10    3.50
   6  -2   5   36.30    5.00
   6  -2   5   37.80    3.50
   6  -2   5   48.90    4.60
   7   1  -5   18.80    3.90
  -7  -1   5   13.80    3.20
   6   1  -5  217.88   11.30
  -6  -1   5  208.28    9.40
   5   1  -5  696.63   23.50
   5   1  -5  705.73   21.20
  -5  -1   5  656.83   21.50
   4   1  -5  453.35   15.90
   3   1  -5  286.77   11.20
  -3  -1   5  260.27   10.30
   2   1  -5   10.30    2.60
  -2  -1   5    5.30    2.00
   1   1  -5   63.99    5.40
  -1  -1   5   64.99    4.50
   0   1  -5  103.39    5.90
   0  -1   5  103.29    5.50
   1  -1   5   -1.00    1.40
   1  -1   5   -0.40    1.30
  -2   1  -5   71.29    5.00
  -2   1  -5   70.29    4.60
   2  -1   5   66.89    4.90
  -3   1  -5  507.85   16.80
  -3   1  -5  514.35   15.70
   3  -1   5  521.25   17.20
  -4   1  -5  549.15   16.90
  -4   1  -5  515.25   20.80
   4  -1   5  551.64   18.70
   4  -1   5  554.04   19.70
   4  -1   5  566.44   19.80
   4  -1   5  547.75   18.50
  -5   1  -5  156.48    9.50
  -5   1  -5  170.78    7.80
   5  -1   5  178.78   10.20
   5  -1   5  166.78   10.00
   5  -1   5  171.38    9.10
   5  -1   5  179.68    9.40
  -6   1  -5    1.50    3.20
  -6   1  -5    2.10    2.00
   6  -1   5   -0.20    1.90
   6  -1   5    2.60    2.40
   6  -1   5   -1.80    3.00
  -7   1  -5    1.30    2.30
  -7   1  -5   -0.60    1.80
   7  -1   5   -1.60    2.20
   7  -1   5    1.60    2.10
   7   0  -5   64.69    5.10
  -7   0   5   54.89    4.20
   6   0  -5   93.59    6.50
   6   0  -5   89.59    7.90
  -6   0   5   96.89    7.20
   5   0  -5   69.29    7.90
   5   0  -5   69.39    6.10
  -5   0   5   74.89    8.20
   4   0  -5   18.30    3.50
  -4   0   5   14.20    4.10
  -4   0   5   15.40    3.10
   3   0  -5   31.60    4.40
  -3   0   5   26.50    4.00
  -3   0   5   30.30    3.80
   2   0  -5  251.37   10.30
  -2   0   5  260.67    9.80
   1   0  -5   37.80    3.90
  -1   0   5   35.40    3.40
   0   0  -5   81.59    4.70
   0   0   5   76.69    4.40
  -1   0  -5   25.30    3.20
   1   0   5   25.70    2.80
   2   0   5  145.79    6.60
  -3   0  -5   27.50    3.80
   3   0   5   32.80    4.60
   3   0   5   36.60    3.80
  -4   0  -5   15.30    2.90
   4   0   5   19.50    4.60
   4   0   5   13.70    3.20
  -5   0  -5    4.50    2.70
  -5   0  -5   -1.20    3.40
   5   0   5    4.30    3.60
   5   0   5   -1.90    3.60
   5   0   5    3.40    3.60
   5   0   5    1.50    3.60
   5   0   5   -1.50    3.30
  -6   0  -5  116.49    7.90
  -6   0  -5  115.49    7.40
   6   0   5  112.49    8.30
   6   0   5  109.79    8.10
   6   0   5  119.39    8.40
   6   0   5  100.19    7.20
   6   0   5  114.39    7.40
  -7   0  -5   93.29    5.90
  -7   0  -5  102.29    6.30
   7   0   5   81.99    5.60
   7   0   5   84.39    5.50
   7  -1  -5    4.70    2.80
  -7   1   5    7.60    2.50
   6  -1  -5   57.59    6.30
   6  -1  -5   55.89    5.30
   6  -1  -5   53.29    6.60
  -6   1   5   61.49    6.00
  -6   1   5   72.59    8.70
   5  -1  -5  115.69    9.20
   5  -1  -5  123.39    8.40
   5  -1  -5  116.89    8.70
   5  -1  -5  129.49    9.00
   5  -1  -5  128.39    7.70
  -5   1   5  131.29    7.60
   4  -1  -5  724.33   24.50
   4  -1  -5  746.63   23.40
   4  -1  -5  744.73   22.20
  -4   1   5  691.73   23.00
  -4   1   5  736.13   21.20
  -4   1   5  759.62   21.90
   3  -1  -5  654.43   20.40
   3  -1  -5  658.83   19.80
  -3   1   5  675.53   19.50
  -3   1   5  668.23   19.20
  -3   1   5  652.43   20.60
   2  -1  -5  102.09    6.00
   2  -1  -5  104.49    5.80
  -2   1   5  106.89    5.30
  -2   1   5  104.29    5.80
   1  -1  -5   66.69    4.50
   1  -1  -5   68.29    4.90
  -1   1   5   64.79    4.20
  -1   1   5   62.09    3.90
   0  -1  -5    2.00    1.90
   0  -1  -5    2.30    1.60
   0   1   5    2.60    1.60
   0   1   5    0.20    1.50
  -1  -1  -5  173.38    6.80
   1   1   5  164.38    7.30
   1   1   5  178.98    7.10
   2   1   5  175.18    8.50
   2   1   5  183.78    7.30
   3   1   5 1036.20   29.80
   3   1   5 1024.70   28.30
   4   1   5  419.06   14.50
   4   1   5  423.76   16.00
  -5  -1  -5  475.05   17.50
   5   1   5  455.65   17.10
   5   1   5  460.85   16.50
   5   1   5  462.15   17.30
   5   1   5  458.05   17.60
  -6  -1  -5   48.10    5.80
  -6  -1  -5   41.10    6.00
   6   1   5   41.50    5.80
   6   1   5   36.40    5.30
   6   1   5   43.10    5.90
   6   1   5   37.20    6.00
   6   1   5   40.90    5.70
  -7  -1  -5    1.40    2.90
  -7  -1  -5   -1.50    2.60
   7   1   5    4.10    2.30
   7   1   5   -1.90    2.40
   7  -2  -5   29.90    3.30
   7  -2  -5   32.30    4.40
  -7   2   5   31.00    3.90
   6  -2  -5    6.00    3.10
   6  -2  -5    7.10    3.30
   6  -2  -5   11.40    2.50
   6  -2  -5   16.70    4.00
  -6   2   5   19.90    4.20
  -6   2   5   12.80    2.90
   5  -2  -5    5.00    3.70
   5  -2  -5    1.10    3.50
   5  -2  -5   -2.70    2.90
   5  -2  -5   -0.50    3.50
   5  -2  -5    2.60    3.60
  -5   2   5    2.40    2.30
  -5   2   5   -0.20    2.40
   4  -2  -5  172.98    9.80
   4  -2  -5  174.38   11.10
   4  -2  -5  164.58    8.90
   4  -2  -5  185.88    9.90
   4  -2  -5  180.38   10.80
  -4   2   5  184.28    8.40
  -4   2   5  189.88    8.40
   3  -2  -5   19.20    3.70
   3  -2  -5   19.10    3.00
  -3   2   5   17.90    3.10
  -3   2   5   12.40    2.90
  -3   2   5   17.50    3.60
   2  -2  -5   18.00    3.00
   2  -2  -5   15.30    2.90
  -2   2   5   10.40    2.70
  -2   2   5   14.80    2.20
   1  -2  -5    9.40    2.20
   1  -2  -5    9.30    2.50
  -1   2   5    8.30    2.10
  -1   2   5    8.50    1.70
   0  -2  -5  331.97   11.30
   0  -2  -5  322.37   11.30
   0   2   5  334.17   11.00
   0   2   5  334.87   10.20
  -1  -2  -5  140.69    6.20
  -1  -2  -5  140.79    6.60
   1   2   5  151.28    6.10
   1   2   5  141.19    7.00
   1   2   5  148.59    6.30
  -2  -2  -5    4.10    1.70
   2   2   5    6.90    1.70
   2   2   5    7.20    2.00
   2   2   5    4.90    2.40
   3   2   5  162.78    7.00
   3   2   5  169.08    8.50
   4   2   5  358.86   14.10
  -5  -2  -5  119.29    8.40
  -5  -2  -5  134.99    9.80
   5   2   5  121.89    8.90
   5   2   5  119.79    8.70
   5   2   5  129.19    9.10
  -6  -2  -5   -0.30    3.10
  -6  -2  -5    0.40    3.40
   6   2   5   -0.10    3.10
   6   2   5    4.60    3.50
   6   2   5    3.90    3.30
  -7  -2  -5  167.08    8.60
   7   2   5  170.78    8.90
   7   2   5  171.08    9.30
  -8  -2  -5  167.28    7.30
   8   2   5  153.08    7.40
   6  -3  -5    0.30    2.00
   6  -3  -5    3.10    2.50
   6  -3  -5    2.00    2.90
  -6   3   5    0.70    3.90
  -6   3   5    1.60    2.50
   5  -3  -5   18.90    3.90
   5  -3  -5   15.50    3.90
   5  -3  -5   20.00    4.60
   5  -3  -5    6.10    4.00
   5  -3  -5   13.80    3.90
  -5   3   5   16.60    2.80
   4  -3  -5  150.78    9.40
   4  -3  -5  142.69    8.20
   4  -3  -5  144.19    9.80
   4  -3  -5  139.99    8.90
   4  -3  -5  141.89    9.40
  -4   3   5  157.98    7.50
  -4   3   5  147.59    7.50
   3  -3  -5   65.69    7.20
   3  -3  -5   67.69    9.20
   3  -3  -5   63.79    6.30
   3  -3  -5   65.39    6.80
   3  -3  -5   57.59    6.00
  -3   3   5   65.89    5.60
  -3   3   5   60.89    6.10
  -3   3   5   62.99    5.00
   2  -3  -5  111.59    6.40
   2  -3  -5  131.09    7.40
  -2   3   5  119.29    5.60
  -2   3   5  113.59    6.90
   1  -3  -5   92.59    5.80
   1  -3  -5   83.29    5.60
  -1   3   5   90.49    4.30
  -1   3   5   82.19    5.30
   0  -3  -5    6.80    2.00
   0  -3  -5    4.20    2.10
   0   3   5    5.90    1.50
   0   3   5    2.10    1.50
  -1  -3  -5  407.36   13.10
  -1  -3  -5  395.26   13.60
   1   3   5  405.66   12.70
   1   3   5  398.16   12.10
  -2  -3  -5   19.30    2.70
   2   3   5   32.30    4.50
   2   3   5   24.60    2.60
   2   3   5   25.40    3.30
  -3  -3  -5   25.80    3.70
   3   3   5   23.70    4.20
   3   3   5   26.80    3.70
   3   3   5   25.50    3.70
   4   3   5  216.38   10.40
  -5  -3  -5  394.86   16.20
   5   3   5  418.66   15.90
   5   3   5  419.56   16.00
   5   3   5  398.76   16.10
  -6  -3  -5    7.40    3.60
   6   3   5    3.10    3.30
   6   3   5   -1.30    3.20
   6   3   5    1.70    3.30
  -7  -3  -5   23.70    3.80
   7   3   5   15.50    3.90
   7   3   5   27.10    4.40
   7   3   5   26.80    4.40
  -8  -3  -5    7.60    2.60
   8   3   5    8.70    2.80
   5  -4  -5   44.30    4.50
   5  -4  -5   53.59    5.90
   5  -4  -5   54.99    5.30
   5  -4  -5   48.80    5.00
  -5   4   5   52.59    4.50
   4  -4  -5   -2.00    2.60
   4  -4  -5    8.80    4.10
   4  -4  -5    2.90    3.80
   4  -4  -5    5.40    3.20
   4  -4  -5    3.50    3.70
  -4   4   5   -3.00    2.10
  -4   4   5    5.10    2.60
   3  -4  -5    9.60    4.10
   3  -4  -5    4.30    3.40
   3  -4  -5    9.30    3.50
   3  -4  -5    7.70    3.80
   3  -4  -5   11.60    4.80
  -3   4   5    9.50    2.70
   2  -4  -5  469.55   17.00
   2  -4  -5  458.05   15.80
   2  -4  -5  454.85   16.50
   2  -4  -5  408.16   16.80
   2  -4  -5  465.35   16.70
  -2   4   5  464.25   13.60
  -2   4   5  446.16   16.40
   1  -4  -5  314.17   12.50
   1  -4  -5  321.57   11.80
  -1   4   5  293.27   11.70
  -1   4   5  307.37    9.80
   0  -4  -5   25.20    3.80
   0  -4  -5   16.40    2.80
   0   4   5   17.10    3.10
   0   4   5   20.00    2.50
  -1  -4  -5  926.31   26.70
  -1  -4  -5  899.61   25.80
   1   4   5  900.21   24.20
   1   4   5  909.01   25.20
  -2  -4  -5 2143.69   54.99
   2   4   5 2191.78   54.09
   2   4   5 2099.59   56.39
  -3  -4  -5  492.45   15.70
   3   4   5  470.85   16.90
   3   4   5  502.55   15.30
   3   4   5  488.55   15.20
   4   4   5    3.70    3.30
   4   4   5    2.90    2.10
  -5  -4  -5    7.60    3.60
  -5  -4  -5    6.00    3.70
   5   4   5   -1.00    4.60
   5   4   5   -2.70    3.30
   5   4   5    5.00    3.90
  -6  -4  -5    9.90    3.70
   6   4   5    9.90    4.00
   6   4   5   19.40    4.40
   6   4   5   13.00    3.90
  -7  -4  -5    4.10    3.30
   7   4   5   11.40    3.50
   7   4   5    4.60    3.30
   7   4   5    7.70    3.50
  -8  -4  -5    6.80    2.60
   8   4   5    7.30    2.10
   5  -5  -5   35.70    4.20
   5  -5  -5   29.20    4.30
   5  -5  -5   37.80    4.00
   4  -5  -5    1.70    3.00
   4  -5  -5    3.30    3.60
   4  -5  -5    5.80    2.90
   4  -5  -5    5.80    2.90
  -4   5   5    3.10    2.10
   3  -5  -5   -3.50    3.30
   3  -5  -5   -3.80    3.60
   3  -5  -5   -0.50    2.30
   3  -5  -5   -0.80    3.00
  -3   5   5    1.40    2.20
   2  -5  -5    4.70    3.80
   2  -5  -5    0.40    2.80
   2  -5  -5    2.50    3.70
   2  -5  -5    1.40    3.20
  -2   5   5    2.10    2.00
   1  -5  -5   23.00    4.20
   1  -5  -5   19.80    4.50
   1  -5  -5   20.30    4.10
   1  -5  -5   25.10    4.70
   1  -5  -5   22.50    4.50
  -1   5   5   28.40    3.10
  -1   5   5   22.30    4.70
   0  -5  -5  158.78    8.40
   0  -5  -5  159.18    8.70
   0   5   5  153.88    6.10
  -1  -5  -5  406.46   15.00
  -1  -5  -5  390.46   14.00
   1   5   5  375.56   11.90
  -2  -5  -5   53.49    5.20
   2   5   5   61.49    4.60
   2   5   5   61.69    5.80
   2   5   5   52.89    5.10
  -3  -5  -5   93.39    6.40
   3   5   5   87.79    5.80
   3   5   5   97.29    7.50
   3   5   5   85.29    5.60
  -4  -5  -5   32.40    5.30
  -4  -5  -5   26.60    4.90
  -4  -5  -5   30.60    5.00
  -4  -5  -5   22.20    4.50
   4   5   5   34.60    5.20
   4   5   5   32.80    3.80
   4   5   5   22.80    3.70
  -5  -5  -5   29.50    4.90
  -5  -5  -5   41.90    5.60
  -5  -5  -5   34.50    5.10
   5   5   5   37.40    5.40
   5   5   5   37.50    4.70
   5   5   5   35.70    5.90
  -6  -5  -5    3.00    3.50
  -6  -5  -5   -2.50    3.50
   6   5   5   -0.10    3.20
   6   5   5    1.40    3.50
   6   5   5    1.40    3.50
  -7  -5  -5   11.00    3.50
   7   5   5    9.60    3.40
   7   5   5   10.30    3.40
  -8  -5  -5    9.90    3.20
   8   5   5    8.40    2.70
   8   5   5   13.50    3.00
   4  -6  -5  131.19    6.60
   4  -6  -5  138.09    6.50
   3  -6  -5  203.98    9.40
   3  -6  -5  226.38   10.30
   3  -6  -5  221.18    9.90
   2  -6  -5   45.10    6.80
   2  -6  -5   55.69    6.70
   2  -6  -5   42.50    5.60
   2  -6  -5   50.29    6.40
  -2   6   5   49.10    4.60
   1  -6  -5   -4.10    4.30
   1  -6  -5   -0.80    2.80
   1  -6  -5   -0.90    4.30
   1  -6  -5    3.00    4.00
  -1   6   5    1.00    2.00
   0  -6  -5    1.20    4.60
   0  -6  -5    4.70    3.10
   0  -6  -5   -0.20    2.60
   0  -6  -5    3.80    3.30
   0  -6  -5   -2.60    3.70
   0   6   5    0.10    1.60
  -1  -6  -5   70.49    7.50
  -1  -6  -5   77.99    6.40
  -1  -6  -5   87.19    6.50
  -1  -6  -5   77.69    6.70
  -1  -6  -5   64.09    8.50
   1   6   5   79.19    4.70
  -2  -6  -5    5.30    4.00
  -2  -6  -5   12.60    4.40
  -2  -6  -5    4.90    3.10
  -2  -6  -5    5.90    2.70
   2   6   5    9.30    3.60
   2   6   5    7.50    2.20
  -3  -6  -5  111.59    8.40
  -3  -6  -5  116.59    8.90
  -3  -6  -5  126.49    9.50
  -3  -6  -5  121.89    7.60
  -3  -6  -5  122.49    7.60
   3   6   5  121.19    7.00
   3   6   5  134.19    9.00
   3   6   5  131.29    6.90
  -4  -6  -5  517.15   18.80
  -4  -6  -5  519.55   17.70
  -4  -6  -5  508.95   17.80
  -4  -6  -5  477.05   18.00
   4   6   5  525.35   16.90
   4   6   5  491.15   18.80
   4   6   5  550.64   16.70
  -5  -6  -5   96.09    7.70
  -5  -6  -5  100.09    7.50
   5   6   5   92.69    8.00
   5   6   5  113.69    6.50
   5   6   5  100.29    8.50
  -6  -6  -5   15.70    3.20
  -6  -6  -5   11.00    3.70
   6   6   5   17.20    4.20
   6   6   5    4.30    3.80
   6   6   5   15.00    3.40
  -7  -6  -5    0.20    2.60
   7   6   5   -2.80    2.60
   7   6   5    5.70    3.00
   8   6   5    1.80    2.30
   8   6   5    0.30    2.70
   3  -7  -5   59.49    4.30
   3  -7  -5   70.39    5.30
   2  -7  -5    4.70    3.30
   1  -7  -5  129.39    7.40
   1  -7  -5  112.19    8.40
   1  -7  -5  110.69    8.80
   0  -7  -5   46.50    7.10
   0  -7  -5   49.10    7.60
   0  -7  -5   54.89    5.80
   0  -7  -5   71.69    7.70
   0  -7  -5   62.19    7.10
   0   7   5   56.49    4.30
  -1  -7  -5   58.79    6.50
  -1  -7  -5   58.29    5.80
  -1  -7  -5   58.39    7.10
   1   7   5   53.89    6.90
   1   7   5   67.49    4.50
  -2  -7  -5   30.80    4.90
  -2  -7  -5   32.70    4.60
  -2  -7  -5   43.60    6.70
   2   7   5   34.90    6.20
   2   7   5   48.30    4.70
  -3  -7  -5   99.99    7.30
  -3  -7  -5   91.59    8.60
  -3  -7  -5  102.09    7.10
  -3  -7  -5   91.69    8.40
   3   7   5  100.59    6.20
   3   7   5   85.19    8.50
   3   7   5   95.19    6.70
  -4  -7  -5   22.30    4.90
  -4  -7  -5   14.90    3.80
  -4  -7  -5   14.80    4.00
  -4  -7  -5   20.80    4.50
   4   7   5   17.90    3.50
   4   7   5   25.70    4.10
  -5  -7  -5    1.50    3.90
  -5  -7  -5    4.60    3.50
  -5  -7  -5    1.40    3.70
  -5  -7  -5    3.50    3.10
   5   7   5    8.10    2.40
  -6  -7  -5   -1.80    2.70
  -6  -7  -5    5.80    3.10
   6   7   5    0.70    3.10
   6   7   5   -2.00    3.30
   6   7   5   -0.70    2.50
  -7  -7  -5   37.20    4.40
   7   7   5   40.10    5.00
   7   7   5   36.00    5.00
   0  -8  -5   40.60    4.90
  -1  -8  -5    1.30    2.80
  -1  -8  -5   -2.90    3.20
  -2  -8  -5    5.60    3.70
  -2  -8  -5    3.40    2.20
  -2  -8  -5   -0.70    3.50
  -3  -8  -5   71.29    7.40
  -3  -8  -5   62.69    5.90
  -3  -8  -5   66.59    7.20
  -3  -8  -5   50.59    6.60
   3   8   5   56.19    5.30
  -4  -8  -5    1.60    3.70
  -4  -8  -5    1.20    3.50
  -4  -8  -5    0.90    2.90
  -4  -8  -5    2.70    3.40
   4   8   5    3.40    2.80
  -5  -8  -5    6.00    3.40
  -5  -8  -5    1.40    2.10
  -5  -8  -5    1.20    2.20
   5   8   5    2.20    2.00
  -6  -8  -5  289.97   10.50
  -6  -8  -5  300.77   10.70
   6   8   5  289.37   11.20
   6   8   5  274.47    9.50
  -7  -8  -5  141.79    6.20
   7   8   5  146.19    6.80
   7   8   5  141.59    6.70
  -2  -9  -5   32.20    4.10
  -2  -9  -5   35.00    5.00
  -3  -9  -5    3.80    2.60
  -3  -9  -5    1.60    2.10
   3   9   5    1.30    2.60
  -4  -9  -5   11.30    2.90
  -4  -9  -5   10.00    3.30
  -4  -9  -5   12.10    3.50
   4   9   5   16.60    3.00
  -5  -9  -5   12.90    3.40
  -5  -9  -5   13.50    3.10
  -5  -9  -5   12.90    2.30
   5   9   5   14.80    2.50
  -3  -7   6   11.30    3.00
  -3  -7   6   10.60    2.90
  -2  -7   6    1.70    2.40
  -2  -7   6   -0.20    2.10
  -2  -7   6    1.00    2.60
   1   7  -6    2.20    3.10
  -1  -7   6   -1.80    2.80
  -1  -7   6    0.40    2.40
  -1  -7   6    0.30    2.10
   5   6  -6    2.10    2.80
  -5  -6   6   -1.20    1.90
  -4  -6   6   18.20    3.20
  -4  -6   6   16.90    3.80
   3   6  -6   60.69    6.10
   3   6  -6   56.69    4.70
  -3  -6   6   66.99    6.80
  -3  -6   6   55.89    5.20
   2   6  -6  123.29    6.00
   2   6  -6  122.29    7.90
  -2  -6   6  107.69    7.20
  -2  -6   6  113.29    7.60
  -2  -6   6  113.19    7.00
  -2  -6   6   99.99    6.00
   1   6  -6   72.99    6.50
   1   6  -6   72.79    4.90
  -1  -6   6   78.69    6.50
  -1  -6   6   48.60    5.10
  -1  -6   6   65.49    6.20
  -1  -6   6   66.09    5.30
   0   6  -6   63.99    4.30
   0  -6   6   60.39    5.20
   0  -6   6   60.89    5.30
   0  -6   6   76.19    6.10
   0  -6   6   62.09    6.10
  -1   6  -6  211.18    7.80
   1  -6   6  213.28    9.50
   1  -6   6  214.68    9.40
   1  -6   6  206.98    8.50
   1  -6   6  221.08    9.40
  -6  -5   6    2.60    3.10
  -5  -5   6    9.90    3.60
   4   5  -6    7.10    3.90
   4   5  -6    2.90    3.50
  -4  -5   6    4.50    2.90
  -4  -5   6   -0.10    3.60
   3   5  -6   59.29    6.70
   3   5  -6   53.69    4.90
   3   5  -6   65.79    6.90
  -3  -5   6   59.09    5.80
  -3  -5   6   58.59    7.00
   2   5  -6   59.29    6.80
   2   5  -6   47.50    4.50
   2   5  -6   39.70    5.70
  -2  -5   6   45.30    6.90
  -2  -5   6   36.10    5.20
  -2  -5   6   48.10    5.50
   1   5  -6   55.39    4.80
  -1  -5   6   56.69    6.90
  -1  -5   6   61.79    5.90
  -1  -5   6   70.19    7.90
  -1  -5   6   56.19    6.60
  -1  -5   6   64.39    7.00
   0   5  -6   92.99    5.40
   0  -5   6   94.39    7.80
   0  -5   6   97.29    7.60
   0  -5   6   89.79    6.70
   0  -5   6  100.29    8.00
  -1   5  -6    1.90    2.20
   1  -5   6    2.40    3.50
   1  -5   6   -2.40    3.30
   1  -5   6   -1.90    2.70
   1  -5   6    2.20    3.50
  -2   5  -6    8.80    2.40
   2  -5   6   13.20    3.80
   2  -5   6    9.70    3.60
   2  -5   6   16.20    4.10
   2  -5   6    6.80    2.80
  -3   5  -6   12.80    2.00
   3  -5   6   22.90    3.60
   3  -5   6   16.20    2.90
   3  -5   6   19.40    3.30
   3  -5   6   11.90    3.00
   6   4  -6    5.40    3.60
  -6  -4   6   18.10    4.50
   5   4  -6  148.99    9.30
   5   4  -6  135.09    8.70
  -5  -4   6  169.18    9.10
   4   4  -6   28.80    4.80
   4   4  -6   45.10    6.80
  -4  -4   6   38.80    5.70
   3   4  -6    7.40    4.00
   3   4  -6    7.30    3.80
  -3  -4   6    2.10    4.00
   2   4  -6    6.80    3.70
   2   4  -6    9.70    2.60
   2   4  -6    6.30    4.00
  -2  -4   6    5.10    4.40
  -2  -4   6   11.60    4.30
   1   4  -6  105.39    6.00
   1   4  -6  102.79    8.20
  -1  -4   6   98.09    8.00
  -1  -4   6   92.09    8.20
  -1  -4   6   95.29    8.10
  -1  -4   6  114.19   10.30
   0   4  -6  386.46   12.70
   0  -4   6  391.16   15.20
   0  -4   6  389.56   14.80
   0  -4   6  391.96   15.50
   0  -4   6  369.86   15.50
  -1   4  -6  280.47   10.00
   1  -4   6  260.87   11.30
   1  -4   6  272.17   12.90
   1  -4   6  257.87   12.20
   1  -4   6  246.58   12.60
  -2   4  -6   90.89    5.60
   2  -4   6   78.79    7.60
   2  -4   6   85.59    6.90
   2  -4   6   85.79    7.90
   2  -4   6   92.79    7.60
  -3   4  -6   10.30    2.20
   3  -4   6   11.30    3.70
   3  -4   6   19.20    4.20
   3  -4   6   13.90    4.10
   3  -4   6   13.10    3.50
  -4   4  -6    4.00    1.70
   4  -4   6    3.70    3.00
   4  -4   6    4.50    2.50
   4  -4   6    5.40    2.40
   4  -4   6    3.10    2.80
  -7  -3   6   -0.30    2.00
   6   3  -6   -0.10    3.40
  -6  -3   6   -1.70    2.70
   5   3  -6    1.90    3.30
   5   3  -6    1.40    3.80
  -5  -3   6    6.40    3.90
   4   3  -6    9.00    3.70
   4   3  -6   10.10    4.40
  -4  -3   6    7.10    4.20
   3   3  -6  175.88   11.20
   3   3  -6  172.98    9.80
  -3  -3   6  169.18   10.90
   2   3  -6  387.86   12.50
   2   3  -6  382.26   15.60
   2   3  -6  398.86   15.40
  -2  -3   6  383.96   16.40
   1   3  -6  479.25   14.70
   1   3  -6  499.25   17.40
  -1  -3   6  450.65   18.30
  -1  -3   6  483.75   17.70
   0   3  -6   20.10    2.90
   0  -3   6   21.10    5.40
   0  -3   6   21.00    5.00
  -1   3  -6  275.37   10.10
   1  -3   6  280.87   12.80
   1  -3   6  303.27   13.20
   1  -3   6  272.97   12.90
   1  -3   6  265.47   11.60
  -2   3  -6   -1.10    2.30
   2  -3   6    2.30    3.30
   2  -3   6    5.20    4.10
   2  -3   6    2.60    3.80
   2  -3   6    2.70    3.80
  -3   3  -6   12.90    3.60
  -3   3  -6   11.10    2.50
   3  -3   6   12.90    4.30
   3  -3   6    8.20    3.70
   3  -3   6    7.10    3.90
   3  -3   6   11.10    4.20
  -4   3  -6   16.40    2.80
  -4   3  -6   21.10    3.80
   4  -3   6   20.60    4.30
   4  -3   6   19.40    4.20
   4  -3   6   21.20    3.70
   4  -3   6   22.70    4.40
  -5   3  -6    5.70    2.30
   5  -3   6    2.00    2.50
   5  -3   6    5.70    2.80
   5  -3   6    8.90    2.60
   5  -3   6    7.80    3.00
   7   2  -6    6.20    3.10
  -7  -2   6    5.00    2.40
   6   2  -6  316.57   13.20
  -6  -2   6  296.17   11.10
   5   2  -6  192.58    9.90
   5   2  -6  207.68   11.40
  -5  -2   6  200.18   12.70
  -5  -2   6  199.78   10.10
   4   2  -6   45.00    6.20
   4   2  -6   42.40    6.50
  -4  -2   6   40.90    5.90
   3   2  -6  305.17   13.70
   3   2  -6  311.17   13.10
  -3  -2   6  303.57   14.00
   2   2  -6  321.47   13.20
   1   2  -6   51.39    4.60
   1   2  -6   56.19    5.40
  -1  -2   6   51.19    5.10
   0   2  -6    4.50    2.00
   0   2  -6    9.80    3.20
   0  -2   6    3.80    2.50
  -1   2  -6  227.18    8.50
   1  -2   6  221.58    9.90
  -2   2  -6  917.71   25.50
  -2   2  -6  920.71   27.40
   2  -2   6  932.51   28.40
   2  -2   6  923.01   29.10
   2  -2   6  936.91   28.90
  -3   2  -6  319.27   11.30
  -3   2  -6  298.87   13.20
   3  -2   6  302.87   13.90
   3  -2   6  297.17   12.70
   3  -2   6  304.77   13.70
   3  -2   6  295.47   13.80
  -4   2  -6   68.39    4.90
  -4   2  -6   64.09    6.40
   4  -2   6   59.79    6.40
   4  -2   6   64.09    6.40
   4  -2   6   86.59    7.50
   4  -2   6   63.79    7.40
   4  -2   6   53.29    7.00
  -5   2  -6    0.60    2.20
  -5   2  -6    7.20    2.80
   5  -2   6    6.10    3.50
   5  -2   6   -1.90    2.80
   5  -2   6    6.70    2.70
   5  -2   6    4.50    2.80
  -6   2  -6   17.90    2.50
   6  -2   6   21.20    3.10
   6  -2   6   22.20    3.10
   7   1  -6   35.70    4.80
  -7  -1   6   30.60    3.10
   6   1  -6    5.70    3.60
  -6  -1   6    5.40    2.20
   5   1  -6   43.90    7.00
   5   1  -6   46.90    5.20
  -5  -1   6   37.90    5.10
   4   1  -6    6.40    4.00
   4   1  -6    4.20    3.10
   4   1  -6    9.30    4.60
  -4  -1   6    5.40    5.70
   3   1  -6   50.99    5.50
  -3  -1   6   44.80    5.10
   2   1  -6   99.29    7.00
  -2  -1   6   95.99    6.40
   1   1  -6   70.79    5.80
  -1  -1   6   79.99    5.60
   0   1  -6    4.80    2.20
   0  -1   6    2.60    1.90
  -1   1  -6    3.60    2.00
   1  -1   6    4.00    2.20
  -2   1  -6   22.80    3.60
   2  -1   6   26.10    4.10
  -3   1  -6  109.79    6.20
  -3   1  -6  126.39    8.20
   3  -1   6  100.99    8.80
   3  -1   6  108.99    9.10
   3  -1   6  110.89    7.90
   3  -1   6  105.99    9.10
  -4   1  -6    4.30    2.60
  -4   1  -6   -0.40    3.00
   4  -1   6    0.60    4.30
   4  -1   6    0.20    3.80
   4  -1   6    3.10    3.50
  -5   1  -6   34.60    5.20
   5  -1   6   32.80    4.90
   5  -1   6   39.20    5.40
   5  -1   6   30.80    4.50
  -6   1  -6   28.70    3.40
   6  -1   6   29.50    3.90
   6  -1   6   29.90    4.40
   6  -1   6   26.40    4.10
   7   0  -6   43.70    4.70
  -7   0   6   34.10    3.80
   6   0  -6    0.80    3.40
  -6   0   6    4.70    2.30
   5   0  -6  112.59    9.00
   5   0  -6  124.39    7.30
   4   0  -6 1528.55   41.20
   4   0  -6 1533.05   41.70
   4   0  -6 1522.05   44.00
  -4   0   6 1570.64   40.40
   3   0  -6 1054.19   29.60
  -3   0   6  999.70   29.70
  -3   0   6  999.80   27.70
   2   0  -6   34.80    4.50
  -2   0   6   32.80    4.00
  -2   0   6   37.30    4.20
   1   0  -6    7.60    2.90
  -1   0   6    5.60    2.10
   0   0  -6   22.00    3.40
   0   0   6   26.10    3.40
  -1   0  -6    6.90    2.10
   1   0   6   11.90    2.40
   2   0   6  114.59    6.70
  -3   0  -6  262.27    9.60
   3   0   6  255.07   10.70
  -4   0  -6  600.74   20.40
  -4   0  -6  618.64   20.90
   4   0   6  621.74   21.60
   4   0   6  609.04   20.10
   4   0   6  601.54   21.00
  -5   0  -6  394.06   15.10
  -5   0  -6  379.76   15.00
   5   0   6  390.96   15.70
   5   0   6  412.66   15.90
  -6   0  -6   71.29    6.30
  -6   0  -6   63.39    5.20
   6   0   6   81.79    6.80
   6   0   6   80.99    6.70
  -7   0  -6   -2.80    2.10
  -7   0  -6    2.60    2.00
   7   0   6    4.20    2.60
   6  -1  -6   44.90    4.60
   6  -1  -6   31.10    4.50
  -6   1   6   28.30    4.00
   5  -1  -6  156.88   10.00
   5  -1  -6  137.69    8.10
  -5   1   6  182.58    9.80
   4  -1  -6  132.99    8.40
   4  -1  -6  141.29    9.00
   4  -1  -6  136.79    9.80
  -4   1   6  150.98    7.60
   3  -1  -6  109.99    7.30
   3  -1  -6  104.49    6.60
  -3   1   6  102.29    5.80
  -3   1   6   95.39    7.00
  -3   1   6  105.49    6.70
   2  -1  -6   55.49    4.90
   2  -1  -6   44.70    4.50
  -2   1   6   42.90    4.40
  -2   1   6   44.70    5.10
  -2   1   6   45.30    4.80
   1  -1  -6   59.19    4.70
   1  -1  -6   71.29    5.20
  -1   1   6   68.49    5.20
  -1   1   6   67.19    5.00
  -1   1   6   70.29    4.80
   0  -1  -6   23.20    3.90
   0  -1  -6   23.60    3.80
   0   1   6   22.10    4.90
   0   1   6   22.50    3.20
  -1  -1  -6  103.99    5.80
   1   1   6   95.39    5.40
   1   1   6   99.59    6.60
   2   1   6   49.20    5.30
   2   1   6   49.20    4.30
   3   1   6  349.07   12.70
   3   1   6  341.17   13.80
  -4  -1  -6  621.64   20.80
   4   1   6  653.53   22.00
   4   1   6  596.74   19.60
   4   1   6  621.04   21.40
   4   1   6  613.84   21.10
  -5  -1  -6   25.40    4.30
  -5  -1  -6   40.00    5.40
   5   1   6   32.30    5.70
   5   1   6   37.00    5.50
   5   1   6   22.50    4.60
  -6  -1  -6   61.29    6.00
  -6  -1  -6   50.49    6.00
   6   1   6   68.39    6.90
   6   1   6   46.00    5.10
   6   1   6   37.90    5.00
  -7  -1  -6   87.49    5.90
  -7  -1  -6   88.39    5.40
   7   1   6   88.19    6.20
   7   1   6   76.69    5.70
   6  -2  -6    4.30    2.70
   6  -2  -6    5.20    1.90
   6  -2  -6    7.20    2.90
   6  -2  -6   -1.60    2.90
  -6   2   6    6.20    2.30
  -6   2   6    2.80    3.20
   5  -2  -6   50.59    5.90
   5  -2  -6   48.10    6.80
   5  -2  -6   62.29    5.90
   5  -2  -6   54.59    6.90
   5  -2  -6   62.19    6.30
  -5   2   6   57.99    5.80
   4  -2  -6   87.19    7.60
   4  -2  -6  101.29    7.80
   4  -2  -6  102.99    8.50
   4  -2  -6  102.19    6.90
   4  -2  -6  106.99    8.80
  -4   2   6  104.59    6.10
  -4   2   6   89.09    6.60
   3  -2  -6   14.90    3.60
   3  -2  -6   17.10    4.10
   3  -2  -6   16.60    3.70
   3  -2  -6   26.40    5.80
   3  -2  -6   21.50    5.20
   3  -2  -6   11.90    3.70
  -3   2   6   19.00    3.40
  -3   2   6   14.20    3.90
  -3   2   6   17.70    3.20
   2  -2  -6  471.05   16.40
   2  -2  -6  488.55   16.30
  -2   2   6  470.15   16.20
  -2   2   6  478.05   14.90
  -2   2   6  448.06   14.60
   1  -2  -6  370.76   13.10
   1  -2  -6  372.16   13.20
  -1   2   6  360.06   12.90
  -1   2   6  377.76   12.00
  -1   2   6  339.07   11.70
   0  -2  -6   24.90    3.50
   0  -2  -6   27.50    3.90
   0   2   6   22.70    3.10
   0   2   6   24.30    3.30
  -1  -2  -6   29.00    3.90
   1   2   6   22.90    3.40
   1   2   6   29.40    4.00
   1   2   6   24.90    3.00
  -2  -2  -6   23.80    3.30
   2   2   6   28.40    4.50
   2   2   6   21.90    3.50
   2   2   6   20.70    3.30
   3   2   6   16.70    4.20
   3   2   6   14.00    2.70
  -4  -2  -6  117.69    8.30
  -4  -2  -6  120.59    8.60
   4   2   6  131.49    8.40
   4   2   6  124.99    8.80
  -5  -2  -6  171.28    9.60
  -5  -2  -6  176.68   10.00
   5   2   6  170.58   10.10
   5   2   6  169.28    9.90
   5   2   6  162.28    9.70
  -6  -2  -6   93.09    7.10
  -6  -2  -6   86.59    7.40
   6   2   6   79.79    7.10
   6   2   6   72.39    7.10
   6   2   6   74.99    7.20
  -7  -2  -6  190.88    8.40
  -7  -2  -6  193.98    9.00
   7   2   6  178.08    8.90
   7   2   6  216.18    9.40
   6  -3  -6   91.89    5.60
   6  -3  -6   97.99    5.90
   6  -3  -6   85.19    5.00
  -6   3   6   86.29    4.90
   5  -3  -6  102.19    6.70
   5  -3  -6   91.69    6.80
   5  -3  -6  112.99    7.90
   5  -3  -6   95.09    6.00
  -5   3   6   89.59    6.10
   4  -3  -6   34.10    5.20
   4  -3  -6   23.10    5.10
   4  -3  -6   18.40    3.60
   4  -3  -6   23.30    4.40
   4  -3  -6   28.20    5.10
  -4   3   6   20.80    3.70
  -4   3   6   19.20    3.10
   3  -3  -6   13.30    3.70
   3  -3  -6   18.80    4.20
   3  -3  -6   24.90    4.90
   3  -3  -6   24.10    4.70
   3  -3  -6   17.50    5.30
  -3   3   6   23.60    3.50
  -3   3   6   17.90    3.20
   2  -3  -6  242.08   10.10
   2  -3  -6  222.88   11.00
  -2   3   6  227.18    9.20
  -2   3   6  202.58   10.40
  -2   3   6  229.78    8.80
   1  -3  -6    8.50    2.90
   1  -3  -6   10.00    2.70
  -1   3   6    9.60    2.60
  -1   3   6   13.70    3.40
  -1   3   6    8.30    2.10
   0  -3  -6   59.59    5.40
   0  -3  -6   56.19    5.10
   0   3   6   60.39    4.40
   0   3   6   51.19    4.90
   0   3   6   63.79    4.70
  -1  -3  -6  139.69    7.00
  -1  -3  -6  136.59    7.50
   1   3   6  123.49    7.60
   1   3   6  140.09    6.60
   1   3   6  129.99    6.70
   1   3   6  143.29    6.40
  -2  -3  -6  615.74   18.40
   2   3   6  613.64   19.80
   2   3   6  598.64   18.10
   2   3   6  596.74   18.00
   2   3   6  585.44   17.70
   3   3   6  312.57   11.10
   3   3   6  332.07   13.50
  -4  -3  -6   13.10    4.20
   4   3   6    8.10    4.90
   4   3   6    9.80    3.60
  -5  -3  -6   25.90    4.70
  -5  -3  -6   32.80    4.80
   5   3   6   30.40    5.10
   5   3   6   38.10    6.10
   5   3   6   25.10    4.60
  -6  -3  -6    4.20    3.50
   6   3   6    3.10    3.20
   6   3   6    8.20    3.50
   6   3   6    8.10    3.50
  -7  -3  -6    9.10    3.40
   7   3   6   10.90    3.30
   7   3   6   10.40    3.40
  -8  -3  -6   14.70    2.60
   8   3   6   15.00    3.30
   5  -4  -6    1.40    1.80
   5  -4  -6    7.50    2.70
   5  -4  -6    1.90    2.60
   5  -4  -6    6.60    3.00
  -5   4   6    3.70    3.20
   4  -4  -6   -0.10    1.90
   4  -4  -6    3.50    3.10
   4  -4  -6   -0.50    3.90
   4  -4  -6   -1.00    3.70
   4  -4  -6    0.10    2.40
  -4   4   6   -0.40    2.40
   3  -4  -6    4.30    3.40
   3  -4  -6    9.50    4.10
   3  -4  -6    4.40    3.20
   3  -4  -6    4.20    3.70
  -3   4   6    7.50    2.80
  -3   4   6    7.50    2.70
   2  -4  -6   13.40    4.10
   2  -4  -6   10.60    3.10
   2  -4  -6    8.60    3.30
   2  -4  -6    9.00    3.60
   2  -4  -6   10.30    3.70
  -2   4   6   10.80    2.90
  -2   4   6   11.80    2.40
   1  -4  -6    1.20    4.80
   1  -4  -6   -0.80    3.80
   1  -4  -6    3.00    2.80
   1  -4  -6    4.40    2.60
   1  -4  -6    6.30    3.60
  -1   4   6    2.80    3.40
  -1   4   6   -0.20    2.00
  -1   4   6    6.90    2.60
   0  -4  -6  424.96   15.40
   0  -4  -6  428.66   15.00
   0   4   6  408.26   12.90
   0   4   6  383.56   14.20
  -1  -4  -6  613.64   18.90
  -1  -4  -6  594.94   19.60
   1   4   6  565.84   18.20
   1   4   6  590.54   17.20
   1   4   6  558.44   17.40
  -2  -4  -6  180.48    8.60
   2   4   6  171.58    9.70
   2   4   6  185.18    7.90
   2   4   6  179.18    8.00
  -3  -4  -6   99.69    6.10
   3   4   6  101.29    6.10
   3   4   6  110.19    6.50
   3   4   6  108.79    7.50
  -4  -4  -6   57.59    6.60
   4   4   6   60.19    8.70
   4   4   6   54.39    5.20
   4   4   6   53.09    6.70
  -5  -4  -6    0.60    3.10
   5   4   6    1.40    3.50
   5   4   6   -1.00    3.20
   5   4   6    1.70    3.10
  -6  -4  -6   54.59    6.50
   6   4   6   49.10    6.30
   6   4   6   48.60    6.40
   6   4   6   53.09    6.40
  -7  -4  -6  161.08    8.20
   7   4   6  171.48    8.80
   7   4   6  177.78    8.70
  -8  -4  -6   22.50    3.50
   8   4   6   23.60    3.10
   8   4   6   30.10    4.50
   4  -5  -6   84.49    6.30
   4  -5  -6   91.59    5.80
   4  -5  -6   79.19    5.30
  -4   5   6   80.19    5.00
   3  -5  -6   58.79    6.00
   3  -5  -6   56.39    6.90
   3  -5  -6   79.29    7.60
   3  -5  -6   62.39    6.50
  -3   5   6   65.39    5.00
   2  -5  -6    3.90    3.60
   2  -5  -6    4.80    3.80
   2  -5  -6    4.80    3.50
   2  -5  -6   -2.20    2.70
  -2   5   6    0.60    2.20
   1  -5  -6    2.40    3.40
   1  -5  -6    2.60    2.80
   1  -5  -6    1.50    3.30
   1  -5  -6    3.30    4.00
   1  -5  -6    1.90    3.50
   1  -5  -6    1.50    3.30
  -1   5   6    2.30    1.90
   0  -5  -6  106.09    7.60
   0  -5  -6   94.79    8.10
   0  -5  -6   90.39    7.50
   0  -5  -6   96.79    7.80
   0  -5  -6  105.69    7.00
   0  -5  -6  100.49    7.10
   0   5   6  101.09    5.40
  -1  -5  -6   -0.30    3.10
  -1  -5  -6    4.10    3.20
  -1  -5  -6    4.30    3.70
  -1  -5  -6    8.60    4.00
  -1  -5  -6    4.80    2.50
   1   5   6    2.60    2.60
   1   5   6    5.90    2.20
  -2  -5  -6   33.40    5.50
  -2  -5  -6   37.50    5.40
  -2  -5  -6   30.00    4.30
  -2  -5  -6   30.80    5.00
   2   5   6   32.60    4.40
   2   5   6   31.60    4.30
   2   5   6   39.10    5.20
  -3  -5  -6  321.67   12.70
  -3  -5  -6  356.16   12.90
  -3  -5  -6  315.77   13.40
  -3  -5  -6  309.37   13.60
  -3  -5  -6  320.37   14.10
   3   5   6  335.57   11.80
   3   5   6  340.17   14.20
   3   5   6  339.87   12.30
  -4  -5  -6  487.35   18.80
  -4  -5  -6  486.95   16.50
  -4  -5  -6  471.25   16.30
  -4  -5  -6  448.46   17.00
  -4  -5  -6  451.15   16.80
   4   5   6  489.25   15.40
   4   5   6  478.45   17.80
   4   5   6  470.85   18.10
  -5  -5  -6   77.49    8.00
  -5  -5  -6   84.19    7.50
   5   5   6   82.29    7.90
   5   5   6   85.99    7.60
  -6  -5  -6   19.30    4.20
   6   5   6   21.20    4.30
   6   5   6   17.90    4.50
   6   5   6   23.10    4.40
  -7  -5  -6   11.80    3.30
   7   5   6    9.40    3.10
   7   5   6   10.70    3.40
   3  -6  -6   81.19    6.50
   3  -6  -6   82.79    6.00
   3  -6  -6   79.19    5.50
  -3   6   6   76.59    5.00
   2  -6  -6   15.90    4.30
   2  -6  -6    7.60    3.70
   2  -6  -6    6.30    4.30
   2  -6  -6    8.40    3.30
   1  -6  -6    2.50    3.90
   1  -6  -6    3.60    3.90
   1  -6  -6    6.80    4.00
   1  -6  -6    2.60    2.90
  -1   6   6    7.40    2.20
   0  -6  -6  284.27   13.00
   0  -6  -6  289.27   12.40
   0  -6  -6  291.97   11.80
   0  -6  -6  278.57   13.20
   0  -6  -6  280.27   13.30
   0  -6  -6  285.27   13.20
   0   6   6  279.37    9.80
  -1  -6  -6  470.05   17.30
  -1  -6  -6  475.85   17.00
  -1  -6  -6  470.85   17.80
  -1  -6  -6  464.55   16.20
  -1  -6  -6  446.06   17.30
   1   6   6  473.05   18.20
   1   6   6  470.45   14.50
  -2  -6  -6  267.67   12.70
  -2  -6  -6  262.37   12.70
  -2  -6  -6  263.27   11.10
  -2  -6  -6  251.47   11.40
   2   6   6  254.17   12.60
   2   6   6  264.07   10.50
   2   6   6  260.27    9.90
  -3  -6  -6   11.10    4.00
  -3  -6  -6   21.10    4.70
  -3  -6  -6   21.20    4.00
  -3  -6  -6    9.30    4.30
  -3  -6  -6   16.40    3.50
   3   6   6   13.10    3.20
   3   6   6   10.90    3.20
   3   6   6   13.20    4.10
  -4  -6  -6   19.70    4.50
  -4  -6  -6   17.40    4.30
  -4  -6  -6   16.80    4.40
  -4  -6  -6   12.10    3.70
  -4  -6  -6   17.40    3.80
   4   6   6   15.70    4.30
   4   6   6   14.90    3.90
   4   6   6   15.60    3.30
  -5  -6  -6    9.00    3.90
  -5  -6  -6    7.00    3.40
  -5  -6  -6    3.10    2.40
   5   6   6    5.60    3.60
   5   6   6   10.40    3.20
   5   6   6    6.20    2.70
  -6  -6  -6    3.50    3.30
  -6  -6  -6    6.30    3.30
   6   6   6    0.20    3.20
   6   6   6    3.50    3.30
  -7  -6  -6   24.40    4.10
   7   6   6   16.50    3.60
   7   6   6   21.90    3.60
   2  -7  -6   72.79    5.20
   2  -7  -6   64.09    5.70
   2  -7  -6   57.79    5.00
   1  -7  -6  122.79    7.10
   1  -7  -6  109.79    7.90
   0  -7  -6   18.70    5.00
   0  -7  -6   22.10    4.60
   0  -7  -6   21.90    3.90
   0  -7  -6   22.00    4.80
   0  -7  -6   22.90    3.90
   0   7   6   17.20    4.90
  -1  -7  -6   15.80    5.20
  -1  -7  -6   13.00    3.50
  -1  -7  -6    8.90    4.00
  -1  -7  -6   12.20    3.90
   1   7   6   13.70    2.70
   1   7   6   17.20    4.60
  -2  -7  -6   52.09    5.90
  -2  -7  -6   38.80    5.80
  -2  -7  -6   45.90    6.80
  -2  -7  -6   57.19    7.80
   2   7   6   43.40    6.20
   2   7   6   48.40    4.70
   2   7   6   45.20    5.50
  -3  -7  -6   19.20    5.80
  -3  -7  -6   12.90    3.60
  -3  -7  -6   19.10    4.60
  -3  -7  -6   16.80    4.00
  -3  -7  -6    9.10    4.10
   3   7   6   14.00    3.30
   3   7   6   18.70    3.50
   3   7   6   13.60    4.30
  -4  -7  -6    1.60    3.10
  -4  -7  -6    2.60    3.00
  -4  -7  -6   -1.30    3.20
  -4  -7  -6   -1.90    3.40
   4   7   6   -0.60    3.30
   4   7   6    3.00    3.70
   4   7   6    1.80    2.10
  -5  -7  -6  100.79    7.00
  -5  -7  -6   95.49    7.10
  -5  -7  -6   90.39    7.40
   5   7   6  102.79    5.90
  -6  -7  -6  189.58    8.60
   6   7   6  189.98    9.60
  -7  -7  -6   45.00    4.00
   7   7   6   40.10    4.60
   1  -8  -6    2.40    2.70
   0  -8  -6   52.69    4.90
  -1  -8  -6   63.99    5.50
  -1  -8  -6   54.59    6.00
  -2  -8  -6   14.30    3.40
  -2  -8  -6   15.50    4.00
   2   8   6   15.50    3.30
  -3  -8  -6   13.70    3.40
  -3  -8  -6   18.60    4.30
   3   8   6   20.60    3.20
  -4  -8  -6    5.80    3.00
  -4  -8  -6    6.40    3.40
  -4  -8  -6    8.70    3.70
   4   8   6    7.40    2.40
  -5  -8  -6    5.60    3.50
  -5  -8  -6    3.30    2.90
  -5  -8  -6    3.60    3.10
   5   8   6    5.20    2.60
   5   8   6    8.40    3.30
  -6  -8  -6   -0.30    2.30
   6   8   6   -2.90    2.50
  -1  -9  -6   57.79    4.40
  -1  -9  -6   43.20    3.80
  -2  -9  -6   30.60    4.40
  -2  -9  -6   29.80    3.60
  -3  -9  -6   21.90    3.60
  -3  -9  -6   36.60    4.00
   3   9   6   25.60    3.70
  -4  -9  -6   15.90    2.80
  -4  -9  -6    7.60    2.60
   4   9   6    8.90    2.20
  -5  -9  -6   89.29    4.70
  -5  -9  -6  102.29    5.80
   5   9   6   93.99    5.70
  -4  -6   7  106.69    6.10
   3   6  -7   70.39    5.50
  -3  -6   7   69.39    5.60
   2   6  -7   22.80    3.80
  -2  -6   7   16.10    4.00
  -2  -6   7   23.00    3.50
   1   6  -7    6.90    3.10
  -1  -6   7   12.30    2.70
  -1  -6   7   10.00    3.10
   0   6  -7    0.70    2.50
   0  -6   7   -0.40    2.60
   0  -6   7    6.70    2.80
   0  -6   7   -0.10    2.30
   5   5  -7   75.59    6.30
  -5  -5   7   69.89    5.80
   4   5  -7    2.40    3.50
  -4  -5   7    0.40    3.10
   3   5  -7    0.40    3.20
  -3  -5   7    3.00    2.60
   2   5  -7   11.50    3.80
  -2  -5   7   12.10    3.20
   1   5  -7   22.60    3.70
   1   5  -7   21.00    4.10
  -1  -5   7   19.60    4.30
  -1  -5   7   25.80    4.10
   0   5  -7   36.30    4.50
   0   5  -7   30.50    3.60
   0  -5   7   36.80    5.70
   0  -5   7   41.90    4.70
   0  -5   7   33.10    4.50
   0  -5   7   31.30    4.40
  -1   5  -7   26.10    3.40
   1  -5   7   28.60    4.40
   1  -5   7   30.60    4.20
   1  -5   7   23.40    3.60
   1  -5   7   33.00    4.40
   2  -5   7   51.89    5.00
   2  -5   7   49.10    4.30
   2  -5   7   53.89    5.10
   2  -5   7   49.30    4.80
   6   4  -7   37.00    5.40
   5   4  -7   14.40    3.80
  -5  -4   7    9.30    2.70
   4   4  -7    3.80    3.60
   4   4  -7    1.60    3.50
  -4  -4   7    2.70    3.50
   3   4  -7   93.69    7.10
   3   4  -7  114.89    8.30
  -3  -4   7  103.99    8.50
   2   4  -7  138.69    9.10
   2   4  -7  128.89    8.40
  -2  -4   7  148.49    9.60
   1   4  -7  145.89    6.90
   1   4  -7  144.59    9.30
  -1  -4   7  133.09    8.90
  -1  -4   7  141.49    9.60
  -1  -4   7  148.69    9.20
   0   4  -7    7.20    2.50
   0  -4   7    6.00    3.70
   0  -4   7    7.70    3.80
  -1   4  -7    0.60    1.90
   1  -4   7    0.20    3.70
   1  -4   7    2.90    2.50
   1  -4   7    0.30    3.60
   1  -4   7    2.10    3.40
  -2   4  -7    0.70    1.80
   2  -4   7    3.80    2.40
   2  -4   7   -1.50    2.60
   2  -4   7   -2.40    3.30
   2  -4   7   -0.10    3.30
  -3   4  -7   22.30    3.60
   3  -4   7   26.70    3.60
   3  -4   7   29.00    4.20
   3  -4   7   29.10    4.90
   3  -4   7   30.60    3.90
   6   3  -7   67.79    6.00
   5   3  -7    2.80    2.70
  -5  -3   7   -1.50    3.20
   4   3  -7   28.70    4.70
   4   3  -7   30.70    5.30
  -4  -3   7   26.60    5.10
   3   3  -7  357.26   15.10
   3   3  -7  355.06   14.90
  -3  -3   7  365.96   15.50
   2   3  -7  268.27   13.10
   2   3  -7  274.07   12.70
  -2  -3   7  264.47   13.30
   1   3  -7   77.59    7.30
   1   3  -7   81.29    6.00
   1   3  -7   80.29    7.00
  -1  -3   7   86.09    8.60
  -1  -3   7   70.19    7.30
   0   3  -7   -1.00    2.10
   0  -3   7    0.80    3.70
   0  -3   7    1.20    3.90
  -1   3  -7  370.26   12.30
   1  -3   7  344.47   16.50
   1  -3   7  359.66   15.10
   1  -3   7  383.16   15.50
  -2   3  -7  405.96   13.20
   2  -3   7  425.16   16.00
   2  -3   7  432.86   16.60
   2  -3   7  391.76   15.60
  -3   3  -7   87.99    5.30
  -3   3  -7   90.49    9.50
   3  -3   7   82.29    7.20
   3  -3   7   77.49    7.30
   3  -3   7   64.59    6.10
  -4   3  -7   34.70    4.40
   4  -3   7   37.90    5.10
   4  -3   7   46.90    5.50
   4  -3   7   44.10    5.20
   6   2  -7    7.00    3.40
  -6  -2   7   11.30    2.80
   5   2  -7    7.90    4.00
   5   2  -7    1.30    3.50
  -5  -2   7    6.50    3.80
   4   2  -7    8.10    4.20
   4   2  -7   -0.70    3.00
  -4  -2   7    0.90    3.60
   3   2  -7   48.90    6.10
   3   2  -7   43.10    6.90
  -3  -2   7   46.40    7.40
   2   2  -7   25.00    5.00
   2   2  -7   14.70    3.90
  -2  -2   7   13.40    4.90
   1   2  -7  149.49    9.50
   1   2  -7  163.68    9.10
  -1  -2   7  162.08    9.80
  -1  -2   7  152.38   10.50
   0   2  -7   81.29    6.10
   0   2  -7   76.59    6.90
   0  -2   7   75.59    9.30
   0  -2   7   85.29    8.00
   0  -2   7   70.89    8.70
  -1   2  -7   62.69    5.10
   1  -2   7   64.99    7.60
   1  -2   7   55.69    7.20
  -2   2  -7    1.90    2.00
  -2   2  -7    3.70    3.20
   2  -2   7    6.20    4.20
   2  -2   7    0.70    4.00
   2  -2   7    4.40    3.90
  -3   2  -7  169.98    7.60
  -3   2  -7  171.38    9.10
   3  -2   7  159.28    9.70
   3  -2   7  167.68   10.20
   3  -2   7  156.78   10.20
  -4   2  -7   -1.50    2.60
   4  -2   7    0.10    3.30
   4  -2   7   -1.80    3.30
   4  -2   7    5.80    3.40
  -5   2  -7   -0.70    2.10
   5  -2   7    2.50    1.90
   5  -2   7    0.40    2.80
   6   1  -7    5.40    3.30
  -6  -1   7    8.60    2.10
   5   1  -7   34.50    5.40
  -5  -1   7   32.20    4.30
   4   1  -7  553.34   18.70
   4   1  -7  553.14   20.50
  -4  -1   7  543.45   19.60
   3   1  -7  412.06   15.80
   3   1  -7  427.46   16.90
  -3  -1   7  418.66   17.20
   2   1  -7  280.97   12.10
   2   1  -7  261.77   12.70
  -2  -1   7  250.67   11.20
  -2  -1   7  257.27   13.10
   1   1  -7  268.17   11.60
  -1  -1   7  256.77   10.90
   0   1  -7    1.50    3.00
   0  -1   7    3.70    3.00
   1  -1   7  119.59   10.80
   1  -1   7  128.29    7.50
   1  -1   7  118.29   11.70
  -2   1  -7   37.10    4.80
   2  -1   7   41.30    5.90
   2  -1   7   40.10    6.10
  -3   1  -7  133.19    8.50
   3  -1   7  131.89    9.50
   3  -1   7  139.69   10.20
  -4   1  -7  418.96   15.20
   4  -1   7  401.56   15.90
   4  -1   7  382.56   15.60
  -5   1  -7  178.98    8.80
   5  -1   7  187.88    9.50
   5  -1   7  192.48    9.60
  -6   1  -7   93.89    5.30
   6  -1   7   99.99    5.90
   6  -1   7  100.69    6.10
   6   0  -7   98.79    7.20
  -6   0   7  112.59    6.00
   5   0  -7  108.89    8.50
   5   0  -7   95.09    5.80
  -5   0   7   99.39    6.20
   4   0  -7    3.00    3.10
   4   0  -7    5.40    4.00
   4   0  -7    4.90    3.10
  -4   0   7    4.50    4.40
   3   0  -7   29.30    4.60
   3   0  -7   23.80    5.20
  -3   0   7   24.70    5.50
   2   0  -7   -0.40    4.40
   2   0  -7    0.50    2.60
  -2   0   7   -0.80    3.20
  -2   0   7   -0.30    4.10
   1   0  -7   55.29    5.60
  -1   0   7   53.39    5.10
   0   0  -7   27.30    4.20
   0   0   7   26.80    4.00
  -1   0  -7   61.89    5.40
   1   0   7   78.69    5.60
  -2   0  -7  116.69    7.70
   2   0   7  105.29    6.90
   2   0   7  128.39   13.50
  -3   0  -7  128.09    8.30
   3   0   7  121.29    9.40
  -4   0  -7   13.50    3.70
   4   0   7    9.40    4.20
   4   0   7   15.50    5.40
  -5   0  -7   61.79    5.40
  -5   0  -7   72.19    6.60
   5   0   7   71.29    7.00
   5   0   7   88.49    7.40
  -6   0  -7    3.70    1.80
  -6   0  -7    1.30    2.60
   6   0   7    3.50    3.00
   6   0   7   -1.40    2.70
   6  -1  -7   23.40    3.90
  -6   1   7   11.40    2.90
   5  -1  -7   11.40    3.10
   5  -1  -7   11.60    4.10
   4  -1  -7   -4.20    3.70
   4  -1  -7    3.20    4.10
   4  -1  -7    1.70    3.00
  -4   1   7    1.70    3.50
   3  -1  -7   52.19    6.40
   3  -1  -7   53.59    5.60
   3  -1  -7   49.60    7.60
   3  -1  -7   44.20    5.40
  -3   1   7   48.90    5.20
  -3   1   7   62.79    7.50
   2  -1  -7  936.91   26.60
   2  -1  -7  751.72   29.90
  -2   1   7  896.41   26.60
  -2   1   7  898.71   27.90
  -2   1   7  868.71   24.60
   1  -1  -7  294.27   12.00
  -1   1   7  279.37   10.50
  -1   1   7  277.17   11.30
   0  -1  -7    6.70    2.50
   0   1   7    3.20    2.30
   0   1   7    4.90    2.80
  -1  -1  -7    3.80    2.70
   1   1   7    7.60    2.90
   2   1   7    2.50    2.80
  -3  -1  -7    1.40    3.60
  -3  -1  -7    5.50    3.10
   3   1   7    3.80    3.00
   3   1   7    6.70    4.40
  -4  -1  -7    7.00    3.70
  -4  -1  -7    8.30    3.30
   4   1   7   12.90    4.30
   4   1   7    7.20    6.60
   4   1   7    8.40    4.40
  -5  -1  -7   44.10    5.70
  -5  -1  -7   44.70    6.00
   5   1   7   45.00    6.60
   5   1   7   37.30    5.40
  -6  -1  -7  273.07   11.10
  -6  -1  -7  279.47   11.00
   6   1   7  252.67   10.70
   6   1   7  273.87   11.40
  -7  -1  -7  178.78    7.30
  -7  -1  -7  176.68    7.00
   7   1   7  174.68    7.50
   7   1   7  183.78    7.60
   6  -2  -7   56.09    4.80
  -6   2   7   44.00    3.40
   5  -2  -7  352.56   13.60
   5  -2  -7  321.77   12.00
   5  -2  -7  317.87   11.40
  -5   2   7  309.37   11.80
   4  -2  -7  292.17   13.50
   4  -2  -7  276.87   11.30
   4  -2  -7  284.27   12.60
   4  -2  -7  270.17   12.10
  -4   2   7  287.07   10.70
   3  -2  -7   36.40    5.90
   3  -2  -7   35.30    4.90
   3  -2  -7   38.40    6.40
   3  -2  -7   44.40    6.90
   3  -2  -7   39.80    5.50
   3  -2  -7   38.10    5.80
  -3   2   7   39.40    4.90
  -3   2   7   45.90    5.90
  -3   2   7   35.10    6.70
   2  -2  -7  140.69    9.20
   2  -2  -7  159.38    8.50
   2  -2  -7  152.88    8.80
   2  -2  -7  151.28    9.70
   2  -2  -7  145.29    8.50
   2  -2  -7  147.89    8.50
   2  -2  -7  120.19   12.30
  -2   2   7  146.89    7.50
  -2   2   7  145.49    8.00
   1  -2  -7  500.65   17.40
   1  -2  -7  524.15   17.50
  -1   2   7  516.25   16.20
  -1   2   7  512.45   16.30
  -1   2   7  514.95   17.50
   0  -2  -7   -1.90    2.10
   0  -2  -7   -0.30    2.20
   0   2   7   -1.00    2.20
   0   2   7   -1.30    2.50
   0   2   7    1.50    2.40
  -1  -2  -7    3.00    2.10
   1   2   7    2.10    2.20
   1   2   7    1.90    3.00
   1   2   7    1.80    2.50
  -2  -2  -7  162.48    7.90
   2   2   7  160.58    7.90
   2   2   7  188.18   10.20
  -3  -2  -7  220.48   10.70
  -3  -2  -7  208.48   10.80
   3   2   7  226.68    9.90
   3   2   7  224.78   11.10
   3   2   7  228.08   11.80
  -4  -2  -7   92.49    7.80
  -4  -2  -7   99.19    7.60
   4   2   7  109.09    8.10
   4   2   7   98.89    8.40
  -5  -2  -7   43.80    5.80
  -5  -2  -7   58.69    6.60
   5   2   7   45.40    6.30
   5   2   7   62.79    7.90
   5   2   7   50.89    6.70
  -6  -2  -7    7.00    3.10
  -6  -2  -7    4.50    3.20
   6   2   7    3.70    3.40
   6   2   7    2.60    3.10
  -7  -2  -7   81.19    4.90
  -7  -2  -7   82.39    5.70
   7   2   7   76.39    5.60
   7   2   7   80.49    5.40
   5  -3  -7   50.69    4.90
   5  -3  -7   45.00    4.50
   5  -3  -7   62.89    5.10
   5  -3  -7   51.09    5.30
  -5   3   7   61.09    6.90
   4  -3  -7   67.69    6.00
   4  -3  -7   61.39    7.10
   4  -3  -7   72.79    6.90
   4  -3  -7   70.29    7.20
   4  -3  -7   62.49    6.30
  -4   3   7   62.69    5.50
   3  -3  -7   12.10    3.60
   3  -3  -7   12.90    3.90
   3  -3  -7   22.40    4.90
   3  -3  -7   18.10    5.30
   3  -3  -7   15.90    4.60
  -3   3   7   13.30    3.50
  -3   3   7   18.70    3.30
   2  -3  -7   63.49    6.80
   2  -3  -7   58.09    7.60
   2  -3  -7   48.00    7.20
   2  -3  -7   62.29    5.90
   2  -3  -7   61.79    6.30
   2  -3  -7   50.79    6.00
  -2   3   7   62.59    5.50
  -2   3   7   63.29    5.50
   1  -3  -7   13.30    4.30
   1  -3  -7   13.90    3.40
   1  -3  -7    4.20    3.40
   1  -3  -7   12.50    4.30
   1  -3  -7    9.90    3.60
   1  -3  -7    4.30    3.00
  -1   3   7    5.30    2.50
  -1   3   7    8.80    2.80
  -1   3   7    9.90    3.40
   0  -3  -7  489.95   17.00
   0  -3  -7  500.25   17.30
   0   3   7  467.65   15.40
   0   3   7  503.85   15.80
   0   3   7  479.55   16.60
  -1  -3  -7  193.18    8.90
   1   3   7  170.48    8.20
   1   3   7  175.28    8.60
   1   3   7  168.78    8.10
   1   3   7  204.08   10.40
  -2  -3  -7  106.89    6.60
   2   3   7  111.99    6.80
   2   3   7  105.59    6.50
   2   3   7  107.79    7.60
  -3  -3  -7  317.47   13.30
  -3  -3  -7  303.57   13.10
   3   3   7  321.57   14.00
   3   3   7  319.97   14.20
  -4  -3  -7   78.99    7.40
  -4  -3  -7   77.59    7.00
   4   3   7   82.49    7.50
   4   3   7   76.59    7.80
  -5  -3  -7    1.90    3.20
  -5  -3  -7    3.30    3.40
   5   3   7   -4.40    3.00
   5   3   7    5.10    6.40
   5   3   7    2.10    3.30
  -6  -3  -7  322.07   12.30
  -6  -3  -7  335.17   13.40
   6   3   7  295.97   12.30
   6   3   7  294.87   14.60
   6   3   7  340.37   13.10
   7   3   7  272.67   10.50
   7   3   7  265.17   10.40
   5  -4  -7   98.39    5.30
   5  -4  -7  100.59    4.90
   5  -4  -7   97.99    5.60
   5  -4  -7   91.99    5.40
   4  -4  -7   29.70    4.20
   4  -4  -7   24.90    3.70
   4  -4  -7   28.00    4.40
  -4   4   7   27.00    4.30
   3  -4  -7   21.20    4.10
   3  -4  -7   26.30    4.40
   3  -4  -7   19.80    5.00
   3  -4  -7   29.30    4.80
  -3   4   7   26.40    3.40
   2  -4  -7    7.60    3.80
   2  -4  -7    8.40    3.50
   2  -4  -7    3.70    3.60
   2  -4  -7    8.40    4.60
   2  -4  -7    3.40    3.70
   2  -4  -7    1.50    3.10
  -2   4   7    2.10    2.50
  -2   4   7    6.10    2.70
   1  -4  -7    8.80    3.20
   1  -4  -7    7.80    3.50
   1  -4  -7   17.10    5.20
   1  -4  -7    8.80    3.30
   1  -4  -7   11.70    3.90
   1  -4  -7    8.40    3.30
  -1   4   7    9.80    2.60
  -1   4   7    8.00    2.80
   0  -4  -7   15.50    4.30
   0  -4  -7    8.50    3.20
   0  -4  -7   13.40    3.40
   0  -4  -7    6.80    3.40
   0  -4  -7   10.50    4.00
   0  -4  -7   10.90    4.20
   0   4   7   11.10    2.70
   0   4   7   15.00    3.00
   0   4   7    6.70    3.40
  -1  -4  -7  173.28   10.30
  -1  -4  -7  178.98    9.80
  -1  -4  -7  167.98    8.60
  -1  -4  -7  162.98    9.30
  -1  -4  -7  163.08   10.20
  -1  -4  -7  155.68    9.70
   1   4   7  164.78    7.80
   1   4   7  174.18    8.00
   1   4   7  159.28    9.50
   1   4   7  158.58    9.00
  -2  -4  -7   60.19    6.70
  -2  -4  -7   72.89    6.50
  -2  -4  -7   78.39    5.80
  -2  -4  -7   80.89    9.20
  -2  -4  -7   67.69    7.60
   2   4   7   71.59    5.70
   2   4   7   72.39    6.60
   2   4   7   70.99    5.80
  -3  -4  -7   29.60    5.40
  -3  -4  -7   28.80    4.40
  -3  -4  -7   28.50    5.10
  -3  -4  -7   23.80    4.60
   3   4   7   22.10    5.10
   3   4   7   26.90    3.70
   3   4   7   26.40    5.20
  -4  -4  -7  132.39    8.40
  -4  -4  -7  132.69    8.80
   4   4   7  123.69   10.00
   4   4   7  120.39    8.70
  -5  -4  -7   26.30    4.70
   5   4   7   15.20    4.10
   5   4   7   29.30    4.90
  -6  -4  -7    4.10    3.40
   6   4   7    1.40    3.40
   6   4   7    6.30    3.30
   6   4   7    6.90    3.50
  -7  -4  -7    6.80    2.20
   7   4   7    8.50    2.90
   7   4   7    9.70    3.10
   4  -5  -7    5.10    2.10
   4  -5  -7    6.50    2.90
   4  -5  -7   10.30    2.80
  -4   5   7    1.20    2.00
   3  -5  -7   31.90    4.00
   3  -5  -7   38.40    5.20
   3  -5  -7   33.00    4.80
  -3   5   7   28.30    3.80
   2  -5  -7   45.20    6.50
   2  -5  -7   43.40    6.70
   2  -5  -7   48.30    6.20
   2  -5  -7   49.40    5.60
  -2   5   7   42.80    5.00
  -2   5   7   49.99    5.50
   1  -5  -7    0.80    3.70
   1  -5  -7   -1.40    3.20
   1  -5  -7    1.40    2.90
   1  -5  -7    6.30    3.20
   1  -5  -7    1.80    3.80
   1  -5  -7    5.50    3.60
  -1   5   7   -0.10    2.10
  -1   5   7    5.80    2.60
   0  -5  -7  324.67   14.00
   0  -5  -7  330.97   14.00
   0  -5  -7  358.66   13.90
   0  -5  -7  332.17   12.90
   0  -5  -7  326.27   14.10
   0   5   7  358.76   12.00
   0   5   7  338.47   12.10
  -1  -5  -7  266.07   11.80
  -1  -5  -7  278.87   13.10
  -1  -5  -7  271.77   13.20
  -1  -5  -7  275.37   11.80
  -1  -5  -7  288.17   12.20
  -1  -5  -7  275.27   12.80
   1   5   7  270.97   10.60
   1   5   7  278.57   13.50
  -2  -5  -7  500.65   18.60
  -2  -5  -7  491.25   17.90
  -2  -5  -7  524.95   17.50
  -2  -5  -7  514.75   17.60
  -2  -5  -7  490.55   16.80
   2   5   7  498.05   16.40
   2   5   7  501.95   18.90
  -3  -5  -7   84.39    7.20
  -3  -5  -7   93.89    7.10
  -3  -5  -7   93.89    8.20
  -3  -5  -7   88.59    6.50
   3   5   7   94.39    7.00
   3   5   7   96.29    8.20
   3   5   7   89.19    6.40
   3   5   7   74.09   10.10
  -4  -5  -7   -3.90    2.90
   4   5   7    4.00    3.80
   4   5   7   -3.00    2.80
   4   5   7   -4.40    2.00
  -5  -5  -7    3.90    3.40
   5   5   7    7.00    3.70
   5   5   7    7.00    3.60
  -6  -5  -7   21.30    3.80
   6   5   7   18.00    3.80
  -7  -5  -7    7.00    2.80
   7   5   7    7.70    2.20
   7   5   7   10.10    3.00
   3  -6  -7   15.60    3.20
   3  -6  -7    9.40    3.10
   3  -6  -7   15.70    2.90
  -3   6   7   10.00    2.50
   2  -6  -7    9.70    3.10
   2  -6  -7    5.60    3.20
   2  -6  -7    9.80    2.90
  -2   6   7    5.20    2.70
   1  -6  -7   37.60    6.30
   1  -6  -7   42.20    5.30
   1  -6  -7   42.10    6.00
   1  -6  -7   39.80    5.30
   1  -6  -7   44.00    6.40
   1  -6  -7   49.70    6.00
  -1   6   7   57.59    5.20
   0  -6  -7   51.69    6.40
   0  -6  -7   37.10    5.70
   0  -6  -7   50.19    5.60
   0  -6  -7   43.10    6.30
   0  -6  -7   48.60    6.40
   0  -6  -7   43.80    6.50
   0   6   7   46.40    5.00
   0   6   7   47.00    4.60
  -1  -6  -7  154.88    9.50
  -1  -6  -7  155.68    8.50
  -1  -6  -7  157.98    9.50
  -1  -6  -7  147.69    8.80
   1   6   7  158.88    7.70
   1   6   7  165.98    7.50
   1   6   7  152.08    9.90
  -2  -6  -7   99.99    6.90
  -2  -6  -7   84.79    7.60
  -2  -6  -7   89.99    8.10
  -2  -6  -7   90.09    7.10
   2   6   7   87.69    6.20
   2   6   7   86.79    6.30
   2   6   7   92.79    8.00
  -3  -6  -7  103.99    7.10
  -3  -6  -7  101.09    7.20
  -3  -6  -7   99.19    8.30
  -3  -6  -7  101.49    7.90
   3   6   7   93.19    7.10
   3   6   7  106.39    8.40
  -4  -6  -7  119.89    8.50
  -4  -6  -7  118.59    7.90
  -4  -6  -7  124.19    7.80
  -4  -6  -7  128.69    8.60
   4   6   7  128.99    6.80
   4   6   7  116.19    9.00
   4   6   7  114.59    8.90
  -5  -6  -7   78.39    6.60
  -5  -6  -7   85.99    7.20
   5   6   7   89.99    7.50
   5   6   7  100.39    8.10
  -6  -6  -7   43.00    5.30
   6   6   7   39.00    5.60
  -7  -6  -7   13.50    2.70
   7   6   7   15.60    2.90
   2  -7  -7    6.90    3.00
   2  -7  -7    2.10    2.30
   2  -7  -7    2.50    2.50
   1  -7  -7    1.80    2.90
   1  -7  -7    2.60    3.20
   1  -7  -7   -3.50    2.50
  -1   7   7    1.50    1.90
   0  -7  -7    3.60    2.70
   0  -7  -7    6.50    2.80
   0  -7  -7    1.80    3.40
   0   7   7    8.70    2.30
  -1  -7  -7   -0.10    3.10
  -1  -7  -7    6.50    3.80
  -1  -7  -7    6.00    3.10
  -1  -7  -7    2.70    2.50
   1   7   7    0.10    3.70
   1   7   7    8.30    2.80
  -2  -7  -7  111.09    7.50
  -2  -7  -7  110.99    7.20
  -2  -7  -7  120.49    8.10
  -2  -7  -7  106.19    7.80
   2   7   7   88.19    7.20
  -3  -7  -7  170.98    9.50
  -3  -7  -7  159.28    9.80
  -3  -7  -7  153.88    8.50
  -3  -7  -7  179.68    8.90
   3   7   7  184.38    8.60
   3   7   7  159.18   10.20
  -4  -7  -7   89.99    6.40
  -4  -7  -7   79.39    6.90
  -4  -7  -7   86.59    6.70
   4   7   7   88.09    7.80
  -5  -7  -7    3.70    3.20
  -5  -7  -7   -0.30    2.90
   5   7   7   -3.00    2.40
   5   7   7    5.80    3.30
  -6  -7  -7   40.70    4.40
   6   7   7   44.70    5.10
   0  -8  -7  145.39    6.70
   0  -8  -7  136.89    7.50
  -1  -8  -7  127.89    6.70
  -1  -8  -7  116.99    7.40
  -1  -8  -7  129.59    7.40
   1   8   7  126.59    6.30
  -2  -8  -7    1.90    3.10
  -2  -8  -7    0.60    2.60
   2   8   7    1.00    2.40
  -3  -8  -7    0.10    3.00
  -3  -8  -7    4.10    2.00
   3   8   7    0.30    2.10
  -4  -8  -7    5.10    2.80
  -4  -8  -7    4.50    2.50
   4   8   7    4.50    2.30
  -5  -8  -7   22.10    3.30
  -5  -8  -7   43.40    5.00
   5   8   7   24.00    3.70
   5   8   7   24.70    3.80
  -3  -9  -7   -0.40    1.90
  -3  -9  -7    3.60    2.50
   4   5  -8   50.39    4.80
  -4  -5   8   45.20    4.60
   3   5  -8   28.10    4.00
  -3  -5   8   24.60    3.80
   2   5  -8   17.10    3.50
  -2  -5   8   15.20    3.40
   1   5  -8   63.19    5.60
   0   5  -8   94.79    6.40
   0  -5   8  110.39    6.30
   5   4  -8   39.70    4.80
  -5  -4   8   40.20    4.40
   4   4  -8  130.59    7.90
  -4  -4   8  139.49    7.80
   3   4  -8  115.29    7.10
  -3  -4   8  131.99    8.10
   2   4  -8   14.30    3.30
  -2  -4   8   18.40    3.60
   1   4  -8    0.70    3.40
  -1  -4   8    3.00    3.40
   0   4  -8    5.90    2.70
   0  -4   8    7.10    2.80
   0  -4   8    8.30    3.50
  -1   4  -8    6.60    3.20
   1  -4   8   12.60    3.60
   1  -4   8    9.50    3.60
  -2   4  -8   26.20    4.30
   2  -4   8   33.70    5.20
   2  -4   8   28.50    4.80
   2  -4   8   36.50    4.90
   5   3  -8   -0.40    3.00
  -5  -3   8    6.20    3.10
   4   3  -8   60.29    6.70
  -4  -3   8   58.79    6.40
   3   3  -8   29.30    4.50
   3   3  -8   27.80    4.40
  -3  -3   8   38.10    5.40
   2   3  -8    9.80    4.10
   2   3  -8    8.00    3.90
  -2  -3   8    9.60    4.40
   1   3  -8   46.00    6.20
   1   3  -8   37.90    6.50
  -1  -3   8   61.39    7.40
   0   3  -8   30.50    4.80
   0  -3   8   13.60    4.20
   0  -3   8   24.50    4.60
   1  -3   8   66.49    7.00
   1  -3   8   61.39    6.80
   2  -3   8    5.50    3.40
   2  -3   8    5.80    2.80
   3  -3   8    4.10    3.40
   3  -3   8    1.80    2.00
   3  -3   8    7.20    3.20
   6   2  -8   19.80    3.10
   5   2  -8    1.80    3.20
  -5  -2   8    3.10    3.30
   4   2  -8   37.80    5.30
   4   2  -8   41.90    6.50
  -4  -2   8   45.10    6.20
   3   2  -8  145.39    8.80
   3   2  -8  164.48   10.10
  -3  -2   8  173.78   10.30
   2   2  -8  377.56   15.10
   2   2  -8  386.06   15.70
  -2  -2   8  398.76   16.30
   1   2  -8  296.67   13.70
   1   2  -8  308.77   13.30
   0   2  -8    2.30    3.40
   0  -2   8    0.90    3.60
   0  -2   8    4.90    4.60
   1  -2   8  101.59    8.40
   1  -2   8  103.59    8.40
  -2   2  -8   18.90    3.60
   2  -2   8   33.00    5.30
   2  -2   8   27.00    4.80
  -3   2  -8  113.99    7.30
   3  -2   8  115.09    8.10
   3  -2   8  133.49    8.20
   3  -2   8  115.59    8.00
  -4   2  -8  107.29    6.20
   4  -2   8   97.99    6.70
   4  -2   8  112.29    7.00
   6   1  -8   35.10    4.60
  -6  -1   8   40.40    4.30
   5   1  -8    2.90    2.40
   4   1  -8    7.60    4.00
   4   1  -8    1.60    3.10
  -4  -1   8    4.50    3.70
   3   1  -8  101.19    8.70
   3   1  -8   90.59    7.10
  -3  -1   8  101.99    8.50
   2   1  -8   22.60    4.50
   2   1  -8   18.60    4.70
  -2  -1   8   21.60    5.20
   1   1  -8   20.50    4.30
   1   1  -8   29.50    5.80
  -1  -1   8   24.20    6.00
   0   1  -8  187.88   10.70
   0   1  -8  168.68    9.30
   0  -1   8  170.58   10.70
  -1   1  -8  561.14   19.80
  -1   1  -8  570.24   19.00
   1  -1   8  551.84   19.70
   1  -1   8  553.24   19.90
  -2   1  -8  111.39    7.70
   2  -1   8  115.49    9.00
   2  -1   8  109.39    9.00
  -3   1  -8   -2.20    2.70
   3  -1   8   -3.10    3.50
  -4   1  -8   26.90    4.00
   4  -1   8   34.80    4.80
   4  -1   8   42.00    5.90
  -5   1  -8   14.70    2.80
   5  -1   8   17.90    3.50
   5  -1   8   17.50    2.80
   6   0  -8    9.60    2.60
  -6   0   8    6.80    2.10
   5   0  -8    1.20    3.20
  -5   0   8   -2.30    2.60
   4   0  -8    3.40    3.90
   4   0  -8   -1.60    3.00
   4   0  -8    0.10    2.70
  -4   0   8    4.00    3.30
  -4   0   8    3.10    3.80
   3   0  -8   63.49    6.00
   3   0  -8   70.59    8.00
  -3   0   8   74.49    7.90
   2   0  -8  257.97   12.80
   2   0  -8  255.47   11.70
  -2   0   8  267.77   13.10
   1   0  -8   59.39    6.60
   1   0  -8   58.49    6.00
   1   0  -8   49.90    7.10
  -1   0   8   65.49    8.00
   0   0  -8   56.79    5.50
   0   0  -8   53.29    6.20
   0   0  -8   54.89    7.60
   0   0   8   45.10    6.50
  -1   0  -8   91.79    7.20
   1   0   8   95.09   13.80
  -2   0  -8    2.00    2.80
   2   0   8   -2.90    4.00
  -3   0  -8   30.10    4.50
   3   0   8   43.80    6.80
  -4   0  -8    4.80    3.00
   4   0   8   -0.90    3.40
  -5   0  -8   39.40    4.80
   5   0   8   48.50    5.70
   5   0   8   37.10    4.30
   5  -1  -8  326.67   11.10
   5  -1  -8  320.47   13.00
  -5   1   8  311.57   11.40
   4  -1  -8  292.07   13.40
   4  -1  -8  291.57   11.20
   3  -1  -8   39.70    6.00
   3  -1  -8   35.50    5.50
   3  -1  -8   36.00    4.50
   3  -1  -8   34.10    4.70
  -3   1   8   35.10    5.50
   2  -1  -8  156.18   10.50
   2  -1  -8  159.48    9.00
   2  -1  -8  186.78    9.90
  -2   1   8  160.48   10.60
   1  -1  -8  111.59    8.20
   1  -1  -8  129.19    8.30
  -1   1   8  111.39    9.40
   0  -1  -8   28.70    4.30
   0  -1  -8   25.00    6.10
   0  -1  -8   20.70    3.70
   0   1   8   21.60    5.90
  -1  -1  -8  137.49    8.40
  -1  -1  -8  143.79    8.20
  -1  -1  -8  123.49    9.60
   1   1   8  128.79   10.00
  -2  -1  -8  143.59    8.50
   2   1   8  154.38   10.50
  -3  -1  -8  191.48   10.00
   3   1   8  190.88   11.20
  -4  -1  -8   76.09    6.80
  -4  -1  -8   57.59    6.90
   4   1   8   76.29    7.70
  -5  -1  -8    8.90    3.30
  -5  -1  -8    5.30    2.80
   5   1   8    5.90    3.60
   5   1   8    8.30    3.40
  -6  -1  -8   28.70    4.30
  -6  -1  -8   31.60    3.90
   6   1   8   29.60    4.50
   6   1   8   30.10    4.60
   5  -2  -8  141.09    6.60
   5  -2  -8  124.19    6.90
  -5   2   8  161.48    7.00
   4  -2  -8   62.99    6.10
   4  -2  -8   56.49    5.20
   4  -2  -8   39.80    5.30
  -4   2   8   49.99    5.70
   3  -2  -8   37.00    4.80
   3  -2  -8   37.70    5.10
   3  -2  -8   42.00    7.10
   3  -2  -8   24.90    4.20
  -3   2   8   46.00    4.60
  -3   2   8   36.10    5.50
   2  -2  -8   18.10    4.00
   2  -2  -8   11.70    3.60
   2  -2  -8   14.90    3.90
  -2   2   8    7.30    4.40
  -2   2   8   14.20    3.20
   1  -2  -8   46.20    6.20
   1  -2  -8   55.19    6.30
   1  -2  -8   48.90    7.20
  -1   2   8   55.69    5.60
   0  -2  -8  344.37   13.50
   0  -2  -8  336.67   13.20
   0  -2  -8  316.67   13.70
   0  -2  -8  330.27   15.00
   0   2   8  333.57   12.30
  -1  -2  -8   28.30    4.30
  -1  -2  -8   31.30    4.90
  -1  -2  -8   32.80    6.20
  -1  -2  -8   30.30    4.90
   1   2   8   27.20    6.50
  -2  -2  -8  138.39    9.30
  -2  -2  -8  130.19    9.40
  -2  -2  -8  132.39    8.20
   2   2   8  127.49    9.00
  -3  -2  -8  325.57   13.50
  -3  -2  -8  339.27   13.50
   3   2   8  326.47   14.40
   3   2   8  307.67   14.40
  -4  -2  -8   77.79    7.30
  -4  -2  -8   80.09    7.00
   4   2   8   68.29    7.40
   4   2   8   84.39    7.90
  -5  -2  -8   11.20    3.30
  -5  -2  -8    9.10    3.50
   5   2   8   13.50    3.80
  -6  -2  -8  120.89    6.50
  -6  -2  -8  121.79    7.00
   6   2   8  121.59    7.80
   6   2   8  107.09    6.30
   5  -3  -8   98.79    5.30
   5  -3  -8  102.19    5.70
   5  -3  -8  101.79    4.70
  -5   3   8  104.69    4.90
   4  -3  -8   26.90    4.20
   4  -3  -8   17.70    3.40
   4  -3  -8   32.00    5.40
   4  -3  -8   31.90    4.20
  -4   3   8   29.60    4.70
   3  -3  -8  145.89    9.20
   3  -3  -8  150.68    8.00
   3  -3  -8  141.39    7.90
   3  -3  -8  124.79    9.30
  -3   3   8  138.19    6.90
   2  -3  -8  125.29    8.40
   2  -3  -8  124.39    8.80
   2  -3  -8  104.29    8.30
   2  -3  -8  108.09    7.60
   2  -3  -8  101.59    7.20
   2  -3  -8  120.49    7.70
  -2   3   8  111.59    8.80
  -2   3   8  105.09    7.90
  -2   3   8  119.69    7.10
   1  -3  -8   -0.60    3.60
   1  -3  -8   -2.40    2.80
   1  -3  -8    4.80    3.30
   1  -3  -8   -0.90    3.30
   1  -3  -8   -1.60    3.10
   1  -3  -8    4.20    2.90
  -1   3   8    2.10    2.20
  -1   3   8    0.30    2.60
   0  -3  -8  295.17   13.10
   0  -3  -8  304.47   13.70
   0  -3  -8  292.17   12.70
   0  -3  -8  314.67   12.80
   0   3   8  315.77   11.80
   0   3   8  309.17   13.60
  -1  -3  -8  448.86   16.30
  -1  -3  -8  466.55   16.60
  -1  -3  -8  445.46   17.20
  -1  -3  -8  436.46   16.50
   1   3   8  468.85   15.40
   1   3   8  466.55   17.90
  -2  -3  -8    7.80    3.10
  -2  -3  -8    6.60    2.90
  -2  -3  -8    6.90    4.00
  -2  -3  -8   11.50    3.60
   2   3   8    5.50    3.10
   2   3   8   10.00    5.20
  -3  -3  -8   -1.30    2.60
  -3  -3  -8    0.60    3.40
   3   3   8    2.50    3.50
   3   3   8    4.70    4.30
  -4  -3  -8   22.90    4.20
  -4  -3  -8   32.30    4.90
   4   3   8   24.70    4.80
   4   3   8   25.10    5.00
  -5  -3  -8   38.50    5.60
  -5  -3  -8   42.70    4.90
   5   3   8   25.30    4.90
   5   3   8   29.30    4.50
  -6  -3  -8   47.00    4.80
  -6  -3  -8   50.19    5.70
   6   3   8   58.09    5.60
   4  -4  -8   36.60    4.40
   4  -4  -8   29.90    3.90
   4  -4  -8   24.20    3.40
  -4   4   8   25.50    4.20
   3  -4  -8    2.80    3.30
   3  -4  -8    0.10    3.50
   3  -4  -8    4.00    2.30
  -3   4   8    1.90    2.30
   2  -4  -8   -0.20    2.00
   2  -4  -8    0.20    3.80
   2  -4  -8    0.00    2.10
   2  -4  -8   -0.10    4.00
   2  -4  -8   -1.90    3.30
   2  -4  -8    0.10    3.20
  -2   4   8    2.30    3.90
  -2   4   8    1.10    2.50
   1  -4  -8   54.99    6.90
   1  -4  -8   48.90    6.00
   1  -4  -8   40.80    5.60
   1  -4  -8   67.49    6.90
   1  -4  -8   60.49    6.60
   1  -4  -8   49.10    5.70
  -1   4   8   67.49    5.90
  -1   4   8   55.79    5.00
   0  -4  -8   11.00    3.30
   0  -4  -8    9.90    4.10
   0  -4  -8   11.40    4.00
   0  -4  -8    6.40    3.10
   0  -4  -8   11.60    4.30
   0  -4  -8   12.90    4.20
   0   4   8   13.70    2.80
   0   4   8    6.30    3.80
   0   4   8   12.50    3.40
  -1  -4  -8   16.90    4.00
  -1  -4  -8   11.90    4.30
  -1  -4  -8   16.10    3.90
  -1  -4  -8   14.20    3.70
  -1  -4  -8   19.00    4.90
   1   4   8   18.80    4.00
   1   4   8   17.90    4.60
   1   4   8   21.50    3.60
  -2  -4  -8  739.23   23.60
  -2  -4  -8  751.42   24.60
  -2  -4  -8  746.73   24.10
  -2  -4  -8  740.23   23.40
   2   4   8  795.02   26.20
   2   4   8  768.42   22.40
  -3  -4  -8  225.78   11.10
  -3  -4  -8  233.58   10.70
  -3  -4  -8  232.38   12.50
   3   4   8  231.88   12.30
   3   4   8  223.98   12.30
   3   4   8  244.28   10.00
  -4  -4  -8   50.39    6.40
  -4  -4  -8   47.90    6.10
   4   4   8   35.50    6.10
   4   4   8   54.69    7.00
  -5  -4  -8    6.40    3.50
  -5  -4  -8    1.00    2.90
   5   4   8    2.70    2.60
   5   4   8    6.70    3.40
  -6  -4  -8   33.00    5.10
   6   4   8   26.00    3.70
   3  -5  -8   43.10    4.40
   3  -5  -8   50.69    5.00
   3  -5  -8   35.60    5.20
  -3   5   8   43.10    4.30
   2  -5  -8   15.80    4.30
   2  -5  -8   27.20    3.80
   2  -5  -8   23.50    3.90
  -2   5   8   20.90    3.00
   1  -5  -8   69.09    6.30
   1  -5  -8   64.49    6.30
   1  -5  -8   64.19    5.90
   1  -5  -8   69.49    6.50
   1  -5  -8   67.39    6.00
   1  -5  -8   74.29    7.10
  -1   5   8   71.59    5.30
   0  -5  -8   75.49    7.50
   0  -5  -8   70.49    6.40
   0  -5  -8   75.49    7.40
   0  -5  -8   78.09    6.20
   0  -5  -8   83.89    6.80
   0  -5  -8   74.49    7.10
   0   5   8   82.99    5.60
   0   5   8   71.09    7.50
   0   5   8   68.29    5.30
  -1  -5  -8   90.19    8.10
  -1  -5  -8  100.99    7.00
  -1  -5  -8   94.19    7.20
  -1  -5  -8  101.99    8.00
  -1  -5  -8  101.09    7.40
   1   5   8   92.19    6.90
   1   5   8  113.29    7.00
   1   5   8   99.59    8.40
  -2  -5  -8   -0.90    3.00
  -2  -5  -8    1.30    2.70
  -2  -5  -8    0.50    3.00
  -2  -5  -8    2.30    3.30
  -2  -5  -8    3.00    3.50
   2   5   8    1.30    3.30
   2   5   8    0.40    3.60
   2   5   8    0.50    2.90
  -3  -5  -8  146.29    8.40
  -3  -5  -8  155.08    9.50
  -3  -5  -8  162.48    9.80
  -3  -5  -8  152.58    8.50
   3   5   8  154.08    7.80
   3   5   8  160.48   10.90
  -4  -5  -8   41.80    5.40
   4   5   8   37.10    6.10
   4   5   8   50.39    6.80
  -5  -5  -8   32.20    4.50
   5   5   8   21.80    3.70
  -6  -5  -8  128.69    7.50
   6   5   8  123.39    7.30
   2  -6  -8   -1.00    2.50
   2  -6  -8    1.40    1.70
   2  -6  -8    1.20    3.00
  -2   6   8    0.40    1.70
   1  -6  -8    8.60    3.50
   1  -6  -8    6.90    2.40
   1  -6  -8    8.90    3.70
   1  -6  -8    7.50    3.60
  -1   6   8    9.30    2.70
   0  -6  -8    5.40    3.70
   0  -6  -8   13.10    3.70
   0  -6  -8    7.90    2.60
   0  -6  -8    7.80    3.60
   0  -6  -8   12.80    3.20
   0   6   8   14.00    2.70
   0   6   8    8.00    4.30
  -1  -6  -8   15.80    4.20
  -1  -6  -8   12.80    3.90
  -1  -6  -8   14.60    3.90
  -1  -6  -8   17.40    3.10
  -1  -6  -8   14.80    3.70
   1   6   8   11.50    4.20
   1   6   8   15.00    2.90
  -2  -6  -8  123.49    8.50
  -2  -6  -8  128.29    9.00
  -2  -6  -8  142.69    8.30
  -2  -6  -8  129.89    7.60
   2   6   8  110.49    8.20
   2   6   8  133.79    7.50
  -3  -6  -8   54.09    6.70
  -3  -6  -8   46.90    5.50
  -3  -6  -8   47.20    6.30
  -3  -6  -8   49.90    5.80
   3   6   8   42.20    6.20
   3   6   8   43.90    5.40
  -4  -6  -8  172.38    9.20
  -4  -6  -8  174.38    8.60
  -4  -6  -8  178.78    9.60
   4   6   8  162.68    7.40
   4   6   8  169.08    9.60
   4   6   8  165.58    9.50
  -5  -6  -8    2.60    3.00
   5   6   8    2.10    3.10
  -6  -6  -8   10.00    2.90
   6   6   8    9.70    3.00
   1  -7  -8  109.09    6.50
   1  -7  -8   95.89    5.50
   1  -7  -8   94.99    5.10
  -1   7   8   91.49    4.90
   0  -7  -8  174.48    8.40
   0  -7  -8  187.38    8.10
   0  -7  -8  184.88    8.70
   0   7   8  179.98    7.40
  -1  -7  -8  154.18    8.30
  -1  -7  -8  144.99    7.80
  -1  -7  -8  143.19    7.10
   1   7   8  161.58    7.30
  -2  -7  -8   -3.60    2.80
  -2  -7  -8    0.50    1.90
  -2  -7  -8    2.20    2.30
   2   7   8    1.00    2.10
  -3  -7  -8   -2.10    2.10
  -3  -7  -8   -1.70    2.90
  -3  -7  -8    2.60    2.10
   3   7   8   -2.00    2.00
  -4  -7  -8    5.10    3.40
  -4  -7  -8    3.60    3.40
  -4  -7  -8    6.90    3.20
   4   7   8    6.20    2.40
  -5  -7  -8   92.59    6.30
  -5  -7  -8   89.49    6.10
   5   7   8   98.79    6.60
  -1  -8  -8   27.10    3.60
  -1  -8  -8   40.30    4.50
  -1  -8  -8   30.30    3.70
  -2  -8  -8    3.80    2.00
  -2  -8  -8    0.00    2.30
  -2  -8  -8    2.30    2.60
   2   8   8   -0.10    2.20
  -3  -8  -8   37.20    4.30
  -3  -8  -8   43.50    4.40
  -3  -8  -8   37.50    4.50
   3   8   8   36.50    3.80
  -4  -8  -8  124.39    6.90
  -4  -8  -8  124.39    6.10
   3   4  -9    9.30    3.00
  -3  -4   9   12.80    3.00
   2   4  -9    8.60    2.40
  -2  -4   9   16.00    3.20
   1   4  -9    4.40    2.80
   0   4  -9    7.70    2.90
   4   3  -9   61.49    5.50
  -4  -3   9   52.49    4.50
   3   3  -9   79.69    6.50
  -3  -3   9   63.29    5.30
   2   3  -9  110.19    7.40
  -2  -3   9  107.49    7.60
   1   3  -9   62.09    6.10
  -1  -3   9   57.69    6.40
   0   3  -9   -2.60    2.80
  -1   3  -9   33.10    5.20
   1  -3   9   45.10    5.40
  -2   3  -9   50.59    4.90
   2  -3   9   55.69    5.20
   4   2  -9   31.50    4.20
  -4  -2   9   29.90    4.00
   3   2  -9   82.09    7.20
  -3  -2   9   63.39    5.70
   2   2  -9    2.70    3.50
  -2  -2   9    0.20    3.90
   1   2  -9   20.80    3.90
  -1  -2   9   16.80    4.70
   0   2  -9  115.99    8.20
  -1   2  -9  168.38    9.50
   1  -2   9  173.38    9.30
  -2   2  -9   27.90    4.50
   2  -2   9   32.40    4.70
   3  -2   9   31.30    3.90
   5   1  -9   40.30    4.70
   4   1  -9   44.60    5.80
  -4  -1   9   37.40    5.50
   3   1  -9    1.40    3.40
  -3  -1   9    0.50    2.50
   2   1  -9   13.10    4.20
   2   1  -9   14.00    3.80
  -2  -1   9    7.60    4.10
   1   1  -9   32.00    5.10
   1   1  -9   33.50    4.90
  -1  -1   9   38.80    6.00
   0   1  -9  144.89    9.50
   0  -1   9  150.48    9.90
  -1   1  -9  146.39    9.60
  -1   1  -9  147.09    8.10
  -2   1  -9    4.10    2.80
   2  -1   9   -0.40    3.30
  -3   1  -9   72.49    5.80
   3  -1   9   85.59    6.90
  -4   1  -9   13.60    2.70
   4  -1   9   22.00    3.10
   5   0  -9   27.70    4.30
   4   0  -9   91.59    7.20
  -4   0   9   88.09    7.00
   3   0  -9  129.79    8.30
   3   0  -9  146.29    9.40
  -3   0   9  145.89    9.00
   2   0  -9   43.20    7.00
   2   0  -9   28.30    4.60
  -2   0   9   41.50    5.50
   1   0  -9   -0.40    3.00
   1   0  -9    5.10    4.70
  -1   0   9   -1.00    4.00
   0   0  -9  289.47   12.30
   0   0  -9  289.47   12.20
   0   0   9  299.37   13.80
  -1   0  -9  353.76   13.50
   1   0   9  366.46   21.20
  -2   0  -9   98.29    7.10
   2   0   9  115.39    8.70
  -3   0  -9  127.39    7.60
   3   0   9  112.29    8.40
  -4   0  -9    8.60    2.80
   4   0   9    6.00    2.50
  -5   0  -9    6.50    2.20
   5   0   9   11.40    2.80
   5  -1  -9   36.80    4.10
  -5   1   9   30.40    3.10
   4  -1  -9   13.90    3.50
   4  -1  -9   15.40    3.80
  -4   1   9   16.40    4.30
  -4   1   9    3.90    4.70
   3  -1  -9    3.00    2.80
   3  -1  -9   -2.40    3.30
  -3   1   9    1.50    3.30
   2  -1  -9    2.60    3.20
   2  -1  -9   -2.20    2.70
   2  -1  -9    1.00    4.00
  -2   1   9    0.60    3.80
   1  -1  -9   78.29    6.90
   1  -1  -9   72.19    6.60
  -1   1   9   67.59    8.10
   0  -1  -9  245.78   11.00
   0  -1  -9  233.48   10.90
   0   1   9  234.88   12.90
  -1  -1  -9  126.29    7.80
  -1  -1  -9  124.59    8.00
   1   1   9  119.09    9.50
  -2  -1  -9  108.29    7.50
  -3  -1  -9   44.30    5.60
   3   1   9   51.09    6.90
  -4  -1  -9   -0.20    1.80
   4   1   9    0.10    3.10
  -5  -1  -9    5.20    1.90
   5   1   9    5.70    2.20
   4  -2  -9   65.39    4.90
   4  -2  -9   64.29    6.40
   4  -2  -9   65.29    6.10
   3  -2  -9  204.88    8.60
   3  -2  -9  199.38   10.20
   3  -2  -9  194.38    8.90
  -3   2   9  189.68    9.90
   2  -2  -9   89.19    6.70
   2  -2  -9   71.39    6.50
  -2   2   9   82.99    8.00
   1  -2  -9    8.10    3.30
   1  -2  -9   -0.70    3.20
  -1   2   9    6.70    4.20
   0  -2  -9  168.78    9.20
   0  -2  -9  159.68   10.10
   0   2   9  167.98   10.70
  -1  -2  -9   65.79    7.60
  -1  -2  -9   64.89    6.20
  -1  -2  -9   63.59    6.10
   1   2   9   59.99    7.90
  -2  -2  -9   19.00    3.80
  -2  -2  -9   24.40    4.30
   2   2   9   12.10    7.30
  -3  -2  -9   43.70    6.00
  -3  -2  -9   43.50    5.50
   3   2   9   41.90    5.80
  -4  -2  -9   40.30    5.70
  -4  -2  -9   30.90    4.20
   4   2   9   46.00    6.40
  -5  -2  -9   65.29    5.80
  -5  -2  -9   68.39    5.40
   5   2   9   63.39    6.10
   4  -3  -9   63.09    4.40
   4  -3  -9   68.89    5.00
   3  -3  -9   -0.10    2.50
   3  -3  -9    3.60    3.90
   3  -3  -9   -5.00    2.60
  -3   3   9   -1.30    2.40
  -3   3   9   -1.70    3.20
   2  -3  -9   29.30    4.80
   2  -3  -9   36.00    4.90
   2  -3  -9   25.70    4.60
   2  -3  -9   27.80    4.20
  -2   3   9   29.90    3.90
  -2   3   9   24.30    4.60
   1  -3  -9   64.59    6.20
   1  -3  -9   61.59    6.80
   1  -3  -9   54.79    6.30
   1  -3  -9   73.69    7.30
  -1   3   9   63.99    5.60
  -1   3   9   68.99    7.60
   0  -3  -9   12.30    3.60
   0  -3  -9   12.50    3.90
   0  -3  -9   19.60    4.30
   0  -3  -9   18.40    4.70
   0   3   9   13.40    3.40
  -1  -3  -9   31.70    4.40
  -1  -3  -9   42.30    6.30
  -1  -3  -9   34.20    5.50
  -1  -3  -9   34.40    5.20
   1   3   9   37.10    6.80
  -2  -3  -9  432.96   16.50
  -2  -3  -9  438.16   16.00
  -2  -3  -9  420.56   15.40
  -2  -3  -9  444.26   15.80
   2   3   9  414.06   16.90
  -3  -3  -9  100.29    7.10
  -3  -3  -9   82.89    6.20
   3   3   9   80.69    7.90
   3   3   9   92.19    8.30
  -4  -3  -9   65.69    5.50
  -4  -3  -9   58.89    6.00
   4   3   9   53.69    6.90
  -5  -3  -9    5.20    2.70
  -5  -3  -9   -0.10    2.80
   5   3   9    7.50    3.30
  -6  -3  -9   11.50    2.30
  -6  -3  -9   11.90    2.70
   6   3   9   13.60    3.00
   3  -4  -9  203.38    9.10
   3  -4  -9  209.48    8.10
   3  -4  -9  198.78    8.40
  -3   4   9  193.28    7.60
   2  -4  -9  103.39    6.60
   2  -4  -9  111.49    6.70
   2  -4  -9  102.49    6.90
  -2   4   9  115.09    7.90
  -2   4   9  116.69    6.20
   1  -4  -9  140.09    8.20
   1  -4  -9  146.59    8.20
   1  -4  -9  147.39    8.70
   1  -4  -9  143.39    7.90
   1  -4  -9  132.69    8.40
  -1   4   9  154.68    7.20
  -1   4   9  118.39    9.40
   0  -4  -9   26.20    4.10
   0  -4  -9   32.80    5.30
   0  -4  -9   27.70    4.20
   0  -4  -9   35.30    5.20
   0  -4  -9   26.60    4.60
   0   4   9   31.50    5.10
   0   4   9   31.90    5.90
  -1  -4  -9    4.80    3.40
  -1  -4  -9   -1.60    3.40
  -1  -4  -9    3.00    2.80
  -1  -4  -9    1.20    2.20
   1   4   9    5.70    5.00
   1   4   9    2.00    2.90
  -2  -4  -9   38.50    5.40
  -2  -4  -9   33.50    4.70
  -2  -4  -9   31.40    5.20
  -2  -4  -9   27.70    4.60
   2   4   9   48.20    8.30
   2   4   9   33.10    4.60
  -3  -4  -9    4.40    3.80
  -3  -4  -9   10.60    3.60
  -3  -4  -9    6.20    3.20
   3   4   9    6.30    4.00
  -4  -4  -9    1.40    2.80
  -4  -4  -9    0.40    2.10
   4   4   9   -5.90    3.30
  -5  -4  -9  109.59    6.40
  -5  -4  -9  113.69    6.70
   5   4   9  108.49    7.30
  -6  -4  -9  251.87    9.40
   6   4   9  217.78    8.70
   2  -5  -9   11.00    3.60
   2  -5  -9   12.50    3.20
   2  -5  -9   16.20    3.00
  -2   5   9   11.70    2.30
   1  -5  -9   -0.10    1.90
   1  -5  -9    3.90    3.30
   1  -5  -9    7.90    3.60
   1  -5  -9    1.10    2.70
  -1   5   9    0.40    1.90
   0  -5  -9    5.30    2.80
   0  -5  -9    2.90    2.90
   0  -5  -9    8.00    3.50
   0  -5  -9    6.70    2.90
   0   5   9    3.00    2.20
   0   5   9    7.00    5.40
  -1  -5  -9   71.69    6.60
  -1  -5  -9   85.99    7.00
  -1  -5  -9   72.99    6.10
  -1  -5  -9   71.39    6.10
  -1  -5  -9   71.89    6.30
   1   5   9   72.99    7.90
   1   5   9   75.69    6.20
  -2  -5  -9   10.70    3.90
  -2  -5  -9    5.50    3.30
  -2  -5  -9   11.60    3.70
  -2  -5  -9    6.10    3.30
   2   5   9    5.60    2.90
   2   5   9    7.50    5.30
  -3  -5  -9   10.90    3.20
  -3  -5  -9    6.30    3.40
  -3  -5  -9    4.50    3.50
   3   5   9    3.40    4.00
  -4  -5  -9  196.78    9.60
  -4  -5  -9  173.48    8.70
   4   5   9  177.58    9.50
  -5  -5  -9   51.79    5.40
   5   5   9   41.30    5.20
  -6  -5  -9   36.50    4.10
   6   5   9   39.00    4.70
   1  -6  -9   96.09    6.80
   1  -6  -9   90.99    5.70
   1  -6  -9   93.79    6.70
   1  -6  -9  110.19    6.30
  -1   6   9   94.99    7.10
  -1   6   9   91.59    5.40
   0  -6  -9  114.79    6.60
   0  -6  -9  127.09    7.20
   0  -6  -9  119.59    7.50
   0  -6  -9  113.19    5.90
   0   6   9  114.79    5.90
  -1  -6  -9  154.48    7.80
  -1  -6  -9  164.18    8.10
  -1  -6  -9  139.29    7.70
  -1  -6  -9  165.28    8.90
   1   6   9  158.58    7.60
  -2  -6  -9   64.69    5.30
  -2  -6  -9   62.89    5.50
  -2  -6  -9   58.69    5.50
  -2  -6  -9   52.59    5.30
   2   6   9   60.09    5.50
  -3  -6  -9   -2.50    3.00
  -3  -6  -9    5.10    3.40
   3   6   9    1.20    2.80
  -4  -6  -9  138.89    7.90
  -4  -6  -9  121.29    8.20
  -5  -6  -9  222.88    9.40
   5   6   9  226.28    9.10
   0  -7  -9   73.29    4.70
   0  -7  -9   67.89    5.00
   0  -7  -9   67.09    5.30
  -1  -7  -9   48.20    4.30
  -1  -7  -9   46.80    5.20
  -1  -7  -9   47.00    4.80
   1   7   9   42.20    3.80
  -2  -7  -9    3.90    2.60
  -2  -7  -9    2.90    2.70
  -2  -7  -9    2.60    2.00
   2   7   9    0.00    1.90
  -3  -7  -9  106.29    6.50
  -3  -7  -9  109.09    6.10
  -3  -7  -9  121.59    7.10
   3   7   9   97.29    5.90
  -4  -7  -9   60.59    5.10
  -4  -7  -9   54.69    5.10
   1   3 -10    3.50    2.50
   3   2 -10    7.60    2.80
  -3  -2  10    4.50    2.80
   2   2 -10   55.09    5.50
  -2  -2  10   49.50    5.50
   1   2 -10   38.20    5.10
  -1  -2  10   37.90    5.30
   0   2 -10   30.80    4.80
  -1   2 -10   20.80    3.90
   2  -2  10    2.20    3.20
   3   1 -10  100.79    6.70
  -3  -1  10  108.69    6.90
   2   1 -10   57.09    6.10
  -2  -1  10   72.59    6.60
   1   1 -10   -0.10    3.10
  -1  -1  10   -4.20    3.10
   0   1 -10  186.78    9.50
   0  -1  10  190.48    9.70
  -2   1 -10   79.09    5.80
   2  -1  10   66.69    5.90
  -3   1 -10   44.30    4.30
   3  -1  10   43.20    4.70
   4   0 -10    3.50    2.40
  -4   0  10    5.20    2.90
   3   0 -10   -3.20    2.70
  -3   0  10    0.80    3.00
   2   0 -10   -2.70    3.20
  -2   0  10    1.40    3.30
   1   0 -10   40.20    6.40
  -1   0  10   63.79    6.90
   0   0 -10  214.98    9.40
   0   0  10  218.08   10.30
  -1   0 -10  150.18    7.30
  -2   0 -10   23.90    3.50
  -3   0 -10   14.90    2.90
   3   0  10   10.00    3.40
   3  -1 -10    7.70    3.20
  -3   1  10    6.70    3.30
   2  -1 -10   10.90    4.50
  -2   1  10   14.00    4.20
   1  -1 -10   28.20    3.80
  -1   1  10   39.10    5.60
   0  -1 -10   22.70    3.30
   0   1  10   22.70    4.20
  -1  -1 -10    4.80    2.10
   1   1  10    0.30    3.50
  -2  -1 -10  178.38    8.20
  -3  -1 -10  195.98    8.80
   3   1  10  190.28    9.40
  -4  -1 -10   43.40    4.40
   4   1  10   52.29    5.30
   3  -2 -10   16.20    3.70
  -3   2  10   15.40    4.20
   2  -2 -10   14.80    3.30
  -2   2  10    6.40    3.60
   1  -2 -10  118.89    7.10
  -1   2  10  134.19    8.90
   0  -2 -10   50.99    7.50
   0  -2 -10   58.39    4.90
   0   2  10   56.79    7.40
  -1  -2 -10   81.69    5.80
   1   2  10   87.59    6.90
  -2  -2 -10   67.49    5.30
  -3  -2 -10   15.70    2.80
  -4  -2 -10   16.60    3.00
   4   2  10   25.10    4.00
   3  -3 -10  136.29    6.60
   3  -3 -10  143.59    5.80
   2  -3 -10  111.69    6.60
  -2   3  10  105.39    7.10
   1  -3 -10  124.99    7.10
  -1   3  10  121.19    8.50
   0  -3 -10   24.80    4.20
   0  -3 -10   24.60    3.50
   0   3  10   27.20    5.00
  -1  -3 -10    3.90    2.20
  -1  -3 -10   -0.60    3.10
   1   3  10    4.10    3.90
  -2  -3 -10   -2.50    3.00
  -2  -3 -10   -0.80    1.70
   2   3  10    4.10    3.60
  -3  -3 -10    2.30    2.80
  -3  -3 -10   -1.90    2.00
  -4  -3 -10   46.30    5.40
  -4  -3 -10   48.10    4.80
   4   3  10   46.30    6.30
  -5  -3 -10  145.09    7.10
  -5  -3 -10  130.89    6.30
   5   3  10  143.69    6.80
   2  -4 -10   11.90    3.30
   2  -4 -10   13.80    2.50
   2  -4 -10   13.80    2.70
  -2   4  10   10.70    3.40
   1  -4 -10   17.40    3.80
   1  -4 -10   13.00    2.60
  -1   4  10   15.80    3.80
  -1   4  10   15.20    3.00
   0  -4 -10   47.50    5.10
   0  -4 -10   48.60    5.20
   0  -4 -10   46.50    5.60
   0   4  10   44.00    5.10
  -1  -4 -10   51.29    5.80
  -1  -4 -10   46.20    4.40
  -1  -4 -10   51.99    6.60
   1   4  10   54.69    6.90
  -2  -4 -10   63.09    6.20
  -2  -4 -10   47.30    5.20
  -2  -4 -10   61.69    5.70
   2   4  10   48.60    5.30
  -3  -4 -10   -0.20    2.60
  -3  -4 -10    5.00    3.10
  -4  -4 -10   83.39    6.30
  -4  -4 -10   84.79    5.90
  -5  -4 -10   23.50    2.90
  -5  -4 -10   22.00    3.30
   5   4  10   35.40    4.40
   1  -5 -10  128.59    6.90
   1  -5 -10  136.99    6.30
   1  -5 -10  144.69    7.50
  -1   5  10  127.39    7.30
   0  -5 -10   62.99    5.50
   0  -5 -10   64.79    5.70
   0  -5 -10   49.20    5.00
   0  -5 -10   51.19    5.10
   0   5  10   69.39    6.30
   0   5  10   53.19    4.10
  -1  -5 -10  170.98    8.10
  -1  -5 -10  183.28    8.70
  -1  -5 -10  154.88    8.20
   1   5  10  162.58    7.40
  -2  -5 -10  113.79    7.40
  -2  -5 -10  100.59    7.00
  -2  -5 -10  112.49    6.60
  -3  -5 -10    0.50    3.10
  -3  -5 -10   -0.70    2.50
  -3  -5 -10    2.80    3.30
   3   5  10    2.80    3.10
  -4  -5 -10  111.59    5.90
  -4  -5 -10  109.49    6.20
   0  -6 -10   16.00    3.10
   0  -6 -10   12.30    2.80
   0  -6 -10   16.10    3.10
   0  -6 -10   10.70    3.00
   0   6  10   12.00    3.20
  -1  -6 -10    7.80    3.20
  -1  -6 -10    1.10    2.60
  -1  -6 -10    1.10    1.90
  -1  -6 -10   -0.30    2.80
  -2  -6 -10    3.20    2.80
  -2  -6 -10    0.90    2.10
  -2  -6 -10    3.30    2.50
  -3  -6 -10   16.30    3.50
  -3  -6 -10    9.60    2.50
  -4  -6 -10    6.80    2.50
  -2   0  11   25.10    3.60
  -1   0  11   44.90    5.30
   0   0  11   26.20    4.00
  -2   1  11    9.40    2.40
  -1   1  11  162.58    7.80
   0  -1 -11  170.38    7.70
   0   1  11  168.28    8.50
  -1  -1 -11   59.59    4.80
  -2  -1 -11   33.60    4.10
   2  -2 -11   26.80    3.60
  -2   2  11   19.80    3.10
   1  -2 -11   48.00    4.50
  -1   2  11   44.80    5.40
   0  -2 -11  127.79    6.40
   0   2  11  121.19    7.60
  -1  -2 -11   70.39    4.80
   1   2  11   79.99    6.10
  -2  -2 -11    2.50    2.40
  -3  -2 -11   25.40    3.80
   1  -3 -11   -1.00    2.30
  -1   3  11    0.80    2.90
   0  -3 -11    7.40    2.60
   0   3  11   15.50    3.70
  -1  -3 -11   60.99    4.30
   1   3  11   56.59    5.90
  -2  -3 -11   14.80    3.00
  -3  -3 -11   26.30    3.20
   0  -4 -11   53.09    4.40
   0   4  11   56.89    5.30
  -1  -4 -11   54.99    4.70
  -1  -4 -11   54.69    5.50
   1   4  11   50.09    5.60
  -2  -4 -11   14.90    2.90
  -2  -4 -11   13.40    3.10
   2   4  11    9.80    3.10
  -3  -4 -11   -3.20    2.90
  -3  -4 -11    2.00    2.20
  -2  -5 -11    3.60    2.50
  -2  -5 -11    4.40    2.30
_computing_structure_solution     'SHELXT 2014/4 (Sheldrick, 2014)'
;
_shelx_hkl_checksum     48148
_shelx_res_file
;
TITL gvsu919b_a.res in P-1
    gvsu919b.res
    created by SHELXL-2018/3 at 12:13:01 on 07-Jan-2020
REM Old TITL GVSU919B in P-1
REM SHELXT solution in P-1
REM R1 0.100, Rweak 0.007, Alpha 0.034, Orientation as input
REM Formula found by SHELXT: C10 N2 O2 S
CELL 1.54178 7.5347 8.2581 9.6157 77.876 86.132 69.682
ZERR 2 0.0001 0.0001 0.0001 0.001 0.001 0.001
LATT 1
SFAC C H N O S
UNIT 22 30 2 4 2
EQIV $1 -1+X,+Y,+Z
EQIV $2 1-X,1-Y,-Z
L.S. 16
PLAN  10
SIZE 0.041 0.158 0.222
TEMP -100.16
HTAB C3 O1_$1
HTAB C6 O1_$2
HTAB C10 O2
BOND $H
CONF
LIST 6
fmap 2
acta
REM <olex2.extras>
REM <HklSrc "%./GVSU919B.hkl">
REM </olex2.extras>
WGHT    0.069800    0.266600
FVAR       1.06690
S1    5    0.565216    0.199516    0.202581    11.00000    0.01958    0.02546 =
         0.02251   -0.00422   -0.00028   -0.00783
O1    4    0.654537    0.295679    0.096569    11.00000    0.02616    0.03703 =
         0.02889   -0.00565    0.00639   -0.01432
O2    4    0.678865    0.040302    0.293207    11.00000    0.02426    0.03130 =
         0.03448   -0.00233   -0.00481   -0.00618
N1    3    0.419339    0.146504    0.119362    11.00000    0.02398    0.02688 =
         0.02229   -0.00570   -0.00026   -0.01005
C1    1    0.310993    0.041470    0.204560    11.00000    0.02779    0.02621 =
         0.03269   -0.00511   -0.00015   -0.01169
AFIX  23
H1A   2    0.263738    0.084458    0.293341    11.00000   -1.20000
H1B   2    0.389620   -0.084784    0.228939    11.00000   -1.20000
AFIX   0
C2    1    0.148527    0.070241    0.106472    11.00000    0.02805    0.03924 =
         0.04228   -0.00953   -0.00492   -0.01421
AFIX  23
H2A   2    0.184331   -0.016766    0.043620    11.00000   -1.20000
H2B   2    0.035011    0.061924    0.161429    11.00000   -1.20000
AFIX   0
C3    1    0.113681    0.255435    0.021393    11.00000    0.03605    0.05093 =
         0.05956    0.00904   -0.01764   -0.01501
AFIX  23
H3A   2    0.051601    0.272209   -0.070616    11.00000   -1.20000
H3B   2    0.032278    0.344031    0.074899    11.00000   -1.20000
AFIX   0
C4    1    0.305331    0.271927   -0.001781    11.00000    0.03952    0.03790 =
         0.02813    0.00045   -0.00815   -0.01395
AFIX  23
H4A   2    0.359019    0.240275   -0.093216    11.00000   -1.20000
H4B   2    0.299424    0.393584   -0.001822    11.00000   -1.20000
AFIX   0
C5    1    0.429845    0.343750    0.313167    11.00000    0.02165    0.02690 =
         0.02236   -0.00689   -0.00037   -0.01125
C6    1    0.331842    0.518988    0.253786    11.00000    0.03180    0.02947 =
         0.02669   -0.00395    0.00114   -0.01406
AFIX  43
H6    2    0.342164    0.563001    0.155156    11.00000   -1.20000
AFIX   0
C7    1    0.219248    0.628359    0.339957    11.00000    0.03158    0.02624 =
         0.04427   -0.01179    0.00409   -0.01137
AFIX  43
H7    2    0.149316    0.747265    0.299159    11.00000   -1.20000
AFIX   0
C8    1    0.206283    0.567418    0.485938    11.00000    0.02879    0.04526 =
         0.03827   -0.02149    0.00720   -0.02125
C9    1    0.305239    0.393274    0.542311    11.00000    0.03700    0.05526 =
         0.02235   -0.01188    0.00242   -0.02240
AFIX  43
H9    2    0.296907    0.349698    0.641258    11.00000   -1.20000
AFIX   0
C10   1    0.416659    0.280489    0.457479    11.00000    0.03020    0.03609 =
         0.02252   -0.00345   -0.00318   -0.01224
AFIX  43
H10   2    0.483503    0.160696    0.497955    11.00000   -1.20000
AFIX   0
C11   1    0.085169    0.690025    0.578754    11.00000    0.04175    0.07036 =
         0.06242   -0.04707    0.01605   -0.02671
AFIX 137
H11A  2    0.096515    0.806829    0.547317    11.00000   -1.50000
H11B  2    0.127699    0.643344    0.677852    11.00000   -1.50000
H11C  2   -0.047268    0.699432    0.571301    11.00000   -1.50000
AFIX   0
HKLF 4
REM  gvsu919b_a.res in P-1
REM wR2 = 0.1196, GooF = S = 1.088, Restrained GooF = 1.088 for all data
REM R1 = 0.0414 for 1715 Fo > 4sig(Fo) and 0.0475 for all 1944 data
REM 137 parameters refined using 0 restraints
END
WGHT      0.0698      0.2666
REM Highest difference peak  0.534,  deepest hole -0.329,  1-sigma level  0.071
Q1    1   0.1710  0.1982 -0.0424  11.00000  0.05    0.53
Q2    1   0.4931  0.2814  0.2610  11.00000  0.05    0.40
Q3    1   0.4367  0.3076  0.3801  11.00000  0.05    0.33
Q4    1   0.2133  0.3217  0.0455  11.00000  0.05    0.31
Q5    1   0.1441  0.6110  0.5292  11.00000  0.05    0.29
Q6    1   0.3494  0.3680 -0.0455  11.00000  0.05    0.29
Q7    1   0.2229  0.6007  0.4206  11.00000  0.05    0.28
Q8    1   0.0195  0.3087 -0.0143  11.00000  0.05    0.26
Q9    1  -0.0318  0.7991  0.5146  11.00000  0.05    0.25
Q10   1   0.0026  0.6357  0.6464  11.00000  0.05    0.25
;
_shelx_res_checksum     51931
