# Supplementary material for: Crystal structure of 1-[(4-methylbenzene)sulfonyl]pyrrolidine
Source: Acta Crystallogr E Crystallogr Commun. 2020 Feb 28;76(Pt 3):452–5. doi: 10.1107/S205698902000208X (PMC7057365; doi:10.1107/S205698902000208X)
Supplement: Supplementary file 2 [file e-76-00452-Isup2.hkl]

data_I                                                                          
_shelx_title ' gvsu919b_a.res in P-1'                                           
_shelx_refln_list_code          4                                               
_shelx_F_calc_maximum       91.57                                               
_exptl_crystal_F_000       240.00                                               
_reflns_d_resolution_high  0.8298                                               
                                                                                
loop_                                                                           
 _space_group_symop_operation_xyz                                               
 'x, y, z'                                                                      
 '-x, -y, -z'                                                                   
                                                                                
_cell_length_a     7.5347                                                       
_cell_length_b     8.2581                                                       
_cell_length_c     9.6157                                                       
_cell_angle_alpha  77.876                                                       
_cell_angle_beta   86.132                                                       
_cell_angle_gamma  69.682                                                       
                                                                                
_shelx_F_squared_multiplier     1.000                                           
                                                                                
loop_                                                                           
 _refln_index_h                                                                 
 _refln_index_k                                                                 
 _refln_index_l                                                                 
 _refln_F_squared_calc                                                          
 _refln_F_squared_meas                                                          
 _refln_F_squared_sigma                                                         
 _refln_observed_status                                                         
   1   0   0       3214.51       3213.19        78.84 o                         
   2   0   0        221.24        254.88         5.25 o                         
   3   0   0        335.45        363.24         5.86 o                         
   4   0   0        374.69        376.47         5.92 o                         
   5   0   0          1.13         -0.67         0.85 o                         
   6   0   0         29.96         24.83         1.76 o                         
   7   0   0        172.74        177.86         3.51 o                         
   8   0   0        327.49        357.98         6.91 o                         
  -8   1   0         18.99         16.10         2.64 o                         
  -7   1   0         18.58         17.15         1.93 o                         
  -6   1   0          6.98          6.31         1.19 o                         
  -5   1   0         61.44         65.90         2.22 o                         
  -4   1   0          9.30          7.17         0.98 o                         
  -3   1   0         14.42         12.71         1.01 o                         
  -2   1   0        142.10        138.80         2.71 o                         
  -1   1   0         88.58         83.33         2.10 o                         
   0   1   0          2.65          2.64         0.44 o                         
   1   1   0        104.55        102.34         3.07 o                         
   2   1   0        172.56        167.04         3.53 o                         
   3   1   0          2.58          1.45         0.70 o                         
   4   1   0        198.98        194.79         3.60 o                         
   5   1   0          3.41          2.31         1.21 o                         
   6   1   0         25.00         19.99         1.44 o                         
   7   1   0        214.77        200.22         5.45 o                         
   8   1   0        115.63        115.63         3.72 o                         
  -7   2   0        103.99        102.90         2.52 o                         
  -6   2   0        576.26        567.69         7.26 o                         
  -5   2   0        222.57        226.99         3.73 o                         
  -4   2   0         80.36         78.22         2.45 o                         
  -3   2   0          0.10          0.57         0.64 o                         
  -2   2   0        103.10         90.91         2.03 o                         
  -1   2   0        697.75        773.85        14.01 o                         
   0   2   0       1024.03        996.34        22.31 o                         
   1   2   0         46.73         36.28         1.84 o                         
   2   2   0       4683.14       4979.11       118.85 o                         
   3   2   0        459.15        483.04        13.35 o                         
   4   2   0        102.07        106.12         4.04 o                         
   5   2   0          5.24          2.39         1.46 o                         
   6   2   0         59.42         49.73         2.95 o                         
   7   2   0         34.55         32.72         2.36 o                         
   8   2   0         79.84         80.04         3.88 o                         
  -7   3   0         12.98         12.83         1.84 o                         
  -6   3   0          3.28          3.80         1.15 o                         
  -5   3   0         23.98         23.01         1.91 o                         
  -4   3   0         41.19         37.24         1.83 o                         
  -3   3   0        508.52        553.88         8.28 o                         
  -2   3   0        649.89        626.64        11.94 o                         
  -1   3   0        148.04        139.05         4.26 o                         
   0   3   0        309.98        326.25         7.51 o                         
   1   3   0        361.66        324.40         9.05 o                         
   2   3   0        164.63        190.79         6.15 o                         
   3   3   0         10.12         12.09         1.37 o                         
   4   3   0          7.17          5.37         1.35 o                         
   5   3   0        310.13        280.30         7.34 o                         
   6   3   0        375.89        346.16         5.79 o                         
   7   3   0        141.61        138.69         4.54 o                         
   8   3   0          2.66          1.08         1.24 o                         
   9   3   0          8.14          7.82         1.93 o                         
  -6   4   0          8.36          7.05         0.94 o                         
  -5   4   0         12.92         10.84         1.40 o                         
  -4   4   0        490.93        466.90         6.43 o                         
  -3   4   0        320.34        285.38         5.28 o                         
  -2   4   0         25.21         26.78         1.92 o                         
  -1   4   0         26.63         28.70         3.43 o                         
   0   4   0        131.48        122.10         2.93 o                         
   1   4   0        188.86        193.68         4.93 o                         
   2   4   0          5.58          5.36         1.08 o                         
   3   4   0          1.78          5.63         1.49 o                         
   4   4   0        284.97        301.38         7.39 o                         
   5   4   0        684.17        663.61        13.47 o                         
   6   4   0        242.84        230.83         5.17 o                         
   7   4   0          8.85         11.92         2.05 o                         
   8   4   0         66.68         70.96         3.18 o                         
   9   4   0         72.86         73.56         4.09 o                         
  -5   5   0          9.58         15.64         2.55 o                         
  -4   5   0         52.44         51.38         4.41 o                         
  -3   5   0         84.70         82.68         2.94 o                         
  -2   5   0        210.14        202.26         3.95 o                         
  -1   5   0         94.06         99.09         5.27 o                         
   0   5   0         20.61         27.28         2.23 o                         
   1   5   0         83.88         55.56         2.89 o                         
   2   5   0        141.61        177.14         5.23 o                         
   3   5   0         62.92         56.91         3.04 o                         
   4   5   0         39.54         43.70         2.27 o                         
   5   5   0         92.74         90.42         3.03 o                         
   6   5   0         31.00         30.15         2.58 o                         
   7   5   0        168.11        172.92         5.11 o                         
   8   5   0        105.32        105.95         6.60 o                         
  -4   6   0        114.07        123.43         4.86 o                         
  -3   6   0         50.98         49.37         7.38 o                         
  -2   6   0        191.62        188.72         6.85 o                         
  -1   6   0        148.37        132.11         7.73 o                         
   0   6   0          7.91          7.99         2.46 o                         
   1   6   0         59.83         68.93         3.67 o                         
   2   6   0          1.04          1.66         1.45 o                         
   3   6   0        194.80        192.39         5.99 o                         
   4   6   0        404.26        400.89         5.07 o                         
   5   6   0        440.26        435.49         5.42 o                         
   6   6   0        149.41        151.46         3.72 o                         
   7   6   0          0.21          0.79         1.34 o                         
   8   6   0          0.43         -0.12         1.69 o                         
  -3   7   0          1.12          5.18         2.72 o                         
   0   7   0         27.64         24.31         2.51 o                         
   1   7   0        158.13        143.35         3.86 o                         
   2   7   0        127.82        124.18         4.86 o                         
   3   7   0        169.96        159.09         3.49 o                         
   4   7   0          3.16          2.98         1.19 o                         
   5   7   0          3.49          2.67         1.07 o                         
   6   7   0         10.65         10.37         1.40 o                         
   7   7   0         21.89         24.58         2.04 o                         
   8   7   0          3.58          1.33         1.17 o                         
   0   8   0         49.36         57.88         5.80 o                         
   1   8   0          1.73          4.69         2.33 o                         
   2   8   0          3.41          3.26         1.48 o                         
   3   8   0          8.16          5.72         1.20 o                         
   4   8   0         33.07         32.49         2.86 o                         
   5   8   0         69.82         78.62         2.36 o                         
   6   8   0         50.41         49.77         1.94 o                         
   7   8   0         23.69         26.01         2.13 o                         
   1   9   0          6.57          8.07         1.92 o                         
   2   9   0        157.37        153.53         4.34 o                         
   3   9   0        299.13        313.68         5.64 o                         
   4   9   0         98.45        106.56         3.09 o                         
   5   9   0          8.22          7.62         1.10 o                         
   6   9   0          0.20          0.33         1.19 o                         
  -5  -9   1         20.83         18.91         1.81 o                         
  -4  -9   1         13.09         12.79         1.12 o                         
  -3  -9   1          0.25         -0.98         1.39 o                         
  -2  -9   1         11.65          9.20         1.31 o                         
  -1  -9   1          5.46          5.18         1.74 o                         
  -7  -8   1         42.71         47.34         2.79 o                         
  -6  -8   1         38.17         40.24         2.01 o                         
  -5  -8   1         10.98         12.72         1.30 o                         
  -4  -8   1         43.06         43.60         2.06 o                         
  -3  -8   1        166.09        163.72         4.38 o                         
  -2  -8   1        159.94        158.43         3.80 o                         
  -1  -8   1         68.04         69.90         3.73 o                         
   0  -8   1          0.32          0.24         1.49 o                         
   1  -8   1          0.08          0.09         1.85 o                         
  -7  -7   1          5.07          3.86         1.50 o                         
  -6  -7   1         36.99         42.68         2.98 o                         
  -5  -7   1         43.81         40.96         2.08 o                         
  -4  -7   1        181.24        163.56         3.54 o                         
  -3  -7   1        344.64        310.42         4.99 o                         
  -2  -7   1         50.43         44.97         2.60 o                         
  -1  -7   1         96.46         84.01         7.13 o                         
   0  -7   1        162.16        165.79         5.33 o                         
   1  -7   1         62.81         62.78         4.24 o                         
   2  -7   1         10.64         11.63         2.17 o                         
   3  -7   1         11.27         12.67         1.96 o                         
  -8  -6   1        145.63        156.66         4.78 o                         
  -7  -6   1        114.27        119.77         4.04 o                         
  -6  -6   1         25.89         26.53         1.95 o                         
  -5  -6   1        114.78        120.58         2.88 o                         
  -4  -6   1          0.13          1.38         1.02 o                         
  -3  -6   1         19.42         23.73         2.04 o                         
  -2  -6   1          1.34          1.04         1.53 o                         
  -1  -6   1        302.63        292.56        15.11 o                         
   0  -6   1        157.91        154.08         4.22 o                         
   1  -6   1        205.13        180.96         5.33 o                         
   2  -6   1         43.42         44.12         3.92 o                         
   3  -6   1          1.25          2.32         2.33 o                         
   4  -6   1          0.49         -0.71         1.58 o                         
  -8  -5   1         16.16         12.89         3.07 o                         
  -7  -5   1         29.63         34.04         2.71 o                         
  -6  -5   1        125.89        127.32         4.41 o                         
  -5  -5   1         47.66         48.25         2.01 o                         
  -4  -5   1        101.83         96.97         2.87 o                         
  -3  -5   1        139.58        142.11         3.74 o                         
  -2  -5   1         91.21         87.17         3.65 o                         
  -1  -5   1        151.52        164.27         5.08 o                         
   0  -5   1          0.70          0.35         1.67 o                         
   1  -5   1        161.92        130.10         6.33 o                         
   2  -5   1         35.00         34.72         2.05 o                         
   3  -5   1         64.89         59.63         2.52 o                         
   4  -5   1         17.21         23.19         2.31 o                         
   5  -5   1          3.97          2.08         1.06 o                         
  -8  -4   1          0.35          2.58         3.29 o                         
  -7  -4   1        111.58        103.96         4.87 o                         
  -6  -4   1        803.53        764.93        11.67 o                         
  -5  -4   1        956.87        962.73        15.45 o                         
  -4  -4   1          2.92          6.37         1.11 o                         
  -3  -4   1        125.00        134.18         4.21 o                         
  -2  -4   1        874.74       1077.33        20.17 o                         
  -1  -4   1         21.70         17.49         1.54 o                         
   0  -4   1        386.27        408.42         8.51 o                         
   1  -4   1        292.27        285.52         5.10 o                         
   2  -4   1        493.92        492.61         8.47 o                         
   3  -4   1        362.70        354.63         6.13 o                         
   4  -4   1         50.24         47.87         2.48 o                         
   5  -4   1         42.57         42.84         1.96 o                         
   6  -4   1         31.55         32.58         1.49 o                         
  -8  -3   1        140.13        126.35         4.83 o                         
  -7  -3   1         71.56         65.42         9.31 o                         
  -6  -3   1         46.78         41.91         4.48 o                         
  -5  -3   1         24.49         24.51         3.51 o                         
  -4  -3   1         51.08         40.26         2.36 o                         
  -3  -3   1        257.01        288.09         6.63 o                         
  -2  -3   1        139.82        115.87         3.46 o                         
  -1  -3   1        108.14        113.84         4.13 o                         
   0  -3   1        302.67        328.46        10.63 o                         
   1  -3   1        614.05        715.62        15.83 o                         
   2  -3   1        404.46        429.34         6.34 o                         
   3  -3   1          2.36          7.25         1.04 o                         
   4  -3   1         44.74         51.52         1.91 o                         
   5  -3   1        412.61        396.17         5.27 o                         
   6  -3   1        415.80        429.91         6.33 o                         
   7  -3   1         12.20         13.26         1.18 o                         
  -8  -2   1        103.75        109.73         4.44 o                         
  -7  -2   1        105.02        111.25         7.51 o                         
  -6  -2   1         37.54         36.62         2.41 o                         
  -5  -2   1        276.98        259.93         6.94 o                         
  -4  -2   1         27.24         19.68         1.92 o                         
  -3  -2   1         42.34         54.81         2.99 o                         
  -2  -2   1        110.54        162.86         5.18 o                         
  -1  -2   1         40.89         39.41         1.29 o                         
   0  -2   1        163.68         63.33         2.64 o                         
   1  -2   1        208.89        218.12         4.84 o                         
   2  -2   1          1.32          7.66         0.68 o                         
   3  -2   1        150.67        136.01         2.99 o                         
   4  -2   1        122.84        112.09         2.64 o                         
   5  -2   1         14.50         18.34         1.38 o                         
   6  -2   1          6.34          7.77         1.08 o                         
   7  -2   1          7.47          6.15         1.04 o                         
  -8  -1   1         82.47         85.16         3.13 o                         
  -7  -1   1        229.08        222.13         4.96 o                         
  -6  -1   1        180.90        168.78         5.81 o                         
  -5  -1   1         87.49         97.51         3.89 o                         
  -4  -1   1        237.01        204.35         3.76 o                         
  -3  -1   1         94.59         92.51         4.48 o                         
  -2  -1   1          1.85          1.23         0.55 o                         
  -1  -1   1       3312.72       3381.57        56.90 o                         
   0  -1   1       8385.14       8692.68       145.94 o                         
   1  -1   1        138.00        119.14         4.17 o                         
   2  -1   1       1095.42       1210.63        17.49 o                         
   3  -1   1        163.76        199.01         3.60 o                         
   4  -1   1         22.41         26.74         1.61 o                         
   5  -1   1        112.45        103.27         2.70 o                         
   6  -1   1        175.01        166.08         3.50 o                         
   7  -1   1        211.31        207.21         5.08 o                         
   8  -1   1        250.24        238.34         4.66 o                         
  -8   0   1          9.51         11.45         3.16 o                         
  -7   0   1          4.99          3.27         1.28 o                         
  -6   0   1        101.98         98.68         3.51 o                         
  -5   0   1         78.79         74.96         2.27 o                         
  -4   0   1        188.47        214.52         3.99 o                         
  -3   0   1         22.86         24.51         1.18 o                         
  -2   0   1        350.40        330.90         6.49 o                         
  -1   0   1          4.82          2.70         0.61 o                         
   0   0   1        117.68        120.70         3.43 o                         
   1   0   1        328.90        327.25         6.06 o                         
   2   0   1         71.23         73.73         2.27 o                         
   3   0   1        328.53        275.28         5.02 o                         
   4   0   1        123.98        129.84         2.89 o                         
   5   0   1          5.15          3.39         0.95 o                         
   6   0   1          9.28         10.91         1.32 o                         
   7   0   1         97.64         95.58         3.29 o                         
   8   0   1          0.82         -0.89         2.33 o                         
  -8   1   1         74.02         74.98         2.79 o                         
  -7   1   1        201.85        196.16         3.57 o                         
  -6   1   1         43.67         47.80         2.13 o                         
  -5   1   1         17.18         22.36         1.52 o                         
  -4   1   1        264.82        270.26         4.79 o                         
  -3   1   1        186.54        221.55         5.37 o                         
  -2   1   1        280.40        314.74         5.17 o                         
  -1   1   1       1517.41       1547.92        28.50 o                         
   0   1   1        334.05        332.28         5.99 o                         
   1   1   1       1212.20       1373.84        32.94 o                         
   2   1   1       8231.62       8776.35       147.27 o                         
   3   1   1         55.64         69.82         3.86 o                         
   4   1   1          3.51          8.71         0.96 o                         
   5   1   1         20.96         23.99         2.00 o                         
   6   1   1         61.51         57.42         2.30 o                         
   7   1   1          9.57          7.45         2.10 o                         
   8   1   1         22.08         28.37         2.91 o                         
  -7   2   1          0.32         -0.95         0.95 o                         
  -6   2   1         56.26         64.34         2.30 o                         
  -5   2   1          0.50          0.73         1.03 o                         
  -4   2   1          7.03          7.07         1.14 o                         
  -3   2   1        100.85        104.27         2.51 o                         
  -2   2   1        133.88        114.82         2.50 o                         
  -1   2   1       2038.80        927.25        23.02 o                         
   0   2   1       2984.84       2994.69        71.33 o                         
   1   2   1         12.73         14.91         2.72 o                         
   2   2   1       3839.19       4057.41       102.20 o                         
   3   2   1       1096.68       1107.68        28.11 o                         
   4   2   1          0.84         -0.79         1.03 o                         
   5   2   1         25.55         30.54         2.51 o                         
   6   2   1         59.15         63.22         3.30 o                         
   7   2   1        132.16        131.81         3.47 o                         
   8   2   1         26.88         26.44         3.40 o                         
  -7   3   1          4.55          4.14         1.51 o                         
  -6   3   1          0.62         -0.06         1.12 o                         
  -5   3   1        233.43        237.45         3.81 o                         
  -4   3   1        760.58        781.34        12.15 o                         
  -3   3   1        118.43        127.68         2.92 o                         
  -2   3   1         70.59         68.89         1.76 o                         
  -1   3   1         16.40         20.85         1.29 o                         
   1   3   1         44.43         47.70         2.02 o                         
   2   3   1         17.21         15.20         1.49 o                         
   3   3   1        186.05        177.97         7.07 o                         
   4   3   1       2248.60       2359.72        81.69 o                         
   5   3   1        293.53        283.49         7.43 o                         
   6   3   1          9.08          9.36         1.45 o                         
   7   3   1         60.47         60.46         3.02 o                         
   8   3   1          3.17          2.97         1.51 o                         
   9   3   1         36.07         31.89         3.25 o                         
  -6   4   1        153.79        156.34         5.90 o                         
  -5   4   1          0.13         -0.74         1.24 o                         
  -4   4   1        229.44        233.40         4.50 o                         
  -3   4   1        182.34        173.84         4.24 o                         
  -2   4   1        323.06        329.69         6.69 o                         
  -1   4   1        149.80        143.14         3.90 o                         
   0   4   1         14.43          7.61         0.89 o                         
   1   4   1          1.10          0.89         0.67 o                         
   2   4   1         51.62         54.42         2.26 o                         
   3   4   1         82.26         76.72         3.25 o                         
   4   4   1        205.75        257.33         6.51 o                         
   5   4   1        166.15        146.14         4.60 o                         
   6   4   1          1.88          4.45         1.79 o                         
   7   4   1         22.37         25.44         2.32 o                         
   8   4   1         42.60         44.34         2.79 o                         
   9   4   1         16.06         19.59         2.37 o                         
  -5   5   1          5.67          5.76         1.19 o                         
  -4   5   1        108.40        108.07         3.23 o                         
  -3   5   1        421.14        408.23         7.90 o                         
  -2   5   1       1068.68       1032.57        29.43 o                         
  -1   5   1         31.32         32.15         4.13 o                         
   0   5   1         81.18         85.80         5.45 o                         
   1   5   1         55.82         71.17         2.99 o                         
   2   5   1         57.80         57.76         2.70 o                         
   3   5   1         63.05         65.48         3.12 o                         
   4   5   1        467.68        496.56         8.83 o                         
   5   5   1        715.69        682.94        11.68 o                         
   6   5   1        609.03        585.91        10.13 o                         
   7   5   1         47.17         44.77         3.18 o                         
   8   5   1         10.77         11.13         1.65 o                         
  -4   6   1         36.43         33.90         3.91 o                         
  -3   6   1         19.06         18.16         3.55 o                         
   1   6   1         44.10         45.67         4.74 o                         
   2   6   1          1.01          0.92         1.39 o                         
   3   6   1          5.90          4.19         1.75 o                         
   4   6   1          0.61          1.01         1.23 o                         
   5   6   1        321.57        320.22         4.39 o                         
   6   6   1         49.13         45.36         2.47 o                         
   7   6   1        158.19        157.62         8.30 o                         
   8   6   1         85.18         93.04         3.29 o                         
   1   7   1         76.23         77.69         3.65 o                         
   2   7   1          3.06          5.08         2.10 o                         
   3   7   1          1.34          1.42         1.52 o                         
   4   7   1         33.51         34.87         2.00 o                         
   5   7   1        158.95        161.17         3.10 o                         
   6   7   1        100.43         98.58         2.54 o                         
   7   7   1         62.58         73.29         2.94 o                         
   8   7   1         25.54         24.03         1.87 o                         
   1   8   1         28.32         29.69         4.74 o                         
   2   8   1        264.82        256.31         5.73 o                         
   3   8   1        320.87        303.16        10.07 o                         
   4   8   1        103.23        108.22         3.18 o                         
   5   8   1         29.17         29.77         1.72 o                         
   6   8   1         30.86         35.32         1.87 o                         
   7   8   1          1.04          0.05         0.91 o                         
   2   9   1         92.64         95.09         3.78 o                         
   3   9   1         24.85         22.40         1.90 o                         
   4   9   1          1.61          0.74         1.11 o                         
   5   9   1         19.72         21.10         1.60 o                         
   6   9   1         13.70         16.58         1.31 o                         
  -4  -9   2          9.98          9.98         1.21 o                         
  -3  -9   2         20.61         19.09         1.55 o                         
  -2  -9   2         59.32         54.17         2.46 o                         
  -6  -8   2         20.05         21.94         3.44 o                         
  -5  -8   2          2.22          1.95         0.98 o                         
  -4  -8   2         61.84         65.26         2.38 o                         
  -3  -8   2         96.27         95.06         2.72 o                         
  -2  -8   2         10.13         12.57         1.27 o                         
  -1  -8   2         40.37         36.12         2.78 o                         
   0  -8   2         34.10         39.29         2.67 o                         
   1  -8   2         25.72         28.28         2.52 o                         
  -7  -7   2         10.60         11.66         2.31 o                         
  -6  -7   2         48.85         58.14         3.11 o                         
  -5  -7   2        192.21        184.12         4.62 o                         
  -4  -7   2         44.89         42.71         2.12 o                         
  -3  -7   2          7.77          6.61         1.21 o                         
  -2  -7   2         29.25         34.10         2.25 o                         
  -1  -7   2        141.26        149.18         4.89 o                         
   0  -7   2        292.39        282.23         7.50 o                         
   1  -7   2        186.84        172.77         5.57 o                         
   2  -7   2         10.23         13.16         1.77 o                         
   3  -7   2          0.75          3.17         1.41 o                         
  -8  -6   2         11.64         10.68         1.58 o                         
  -7  -6   2         12.84         14.88         2.64 o                         
  -6  -6   2          0.08          1.19         1.33 o                         
  -5  -6   2         10.19          8.18         1.69 o                         
  -4  -6   2        253.69        240.14         4.30 o                         
  -3  -6   2        169.82        164.56         3.49 o                         
  -2  -6   2         51.74         52.29         2.61 o                         
  -1  -6   2          3.74          4.28         1.54 o                         
   0  -6   2         55.52         44.48         3.36 o                         
   1  -6   2         86.61         84.82         3.52 o                         
   2  -6   2          0.36         -1.28         1.72 o                         
   3  -6   2          0.70          1.03         1.53 o                         
   4  -6   2         11.12         12.94         1.85 o                         
  -8  -5   2         19.28         21.36         3.47 o                         
  -7  -5   2         27.71         30.71         4.22 o                         
  -6  -5   2        433.16        420.54        11.69 o                         
  -5  -5   2        222.06        202.47         4.44 o                         
  -4  -5   2         83.67         82.23         3.15 o                         
  -3  -5   2        213.50        182.20         7.89 o                         
  -2  -5   2         88.55        103.25         3.52 o                         
  -1  -5   2        117.29        106.92         4.26 o                         
   0  -5   2        255.89        237.70         8.96 o                         
   1  -5   2        358.91        349.91         9.26 o                         
   2  -5   2         55.34         51.46         3.18 o                         
   3  -5   2         93.37         94.76         4.17 o                         
   4  -5   2         23.88         26.45         1.90 o                         
   5  -5   2          1.18          0.77         0.88 o                         
  -8  -4   2         96.31         88.84         5.49 o                         
  -7  -4   2         34.12         34.65         5.80 o                         
  -6  -4   2          3.82          3.27         2.21 o                         
  -5  -4   2         54.46         67.74         9.66 o                         
  -4  -4   2         61.36         51.74         2.94 o                         
  -3  -4   2          3.16          5.17         1.30 o                         
  -2  -4   2        175.57        167.93         4.16 o                         
  -1  -4   2        350.70        388.60         7.26 o                         
   0  -4   2        108.07        126.89         4.18 o                         
   1  -4   2        210.08        223.18        11.55 o                         
   2  -4   2         13.78         21.69         2.98 o                         
   3  -4   2         32.72         33.66         2.52 o                         
   4  -4   2          3.59          4.03         1.28 o                         
   5  -4   2         65.04         65.31         2.33 o                         
   6  -4   2         59.79         62.07         1.95 o                         
  -8  -3   2          1.25          1.97         1.62 o                         
  -7  -3   2         53.98         57.35         3.97 o                         
  -6  -3   2        278.78        260.90        17.88 o                         
  -5  -3   2        222.66        231.11         9.22 o                         
  -4  -3   2        157.53        167.27         5.04 o                         
  -3  -3   2         33.55         15.21         1.80 o                         
  -2  -3   2        179.62        206.76         5.21 o                         
  -1  -3   2         53.43         55.10         2.16 o                         
   0  -3   2        276.96        292.32         5.70 o                         
   1  -3   2         27.01         27.95         1.36 o                         
   2  -3   2          0.75          4.15         0.99 o                         
   3  -3   2        170.76        174.70         4.29 o                         
   4  -3   2         26.80         30.20         2.75 o                         
   5  -3   2         26.74         30.62         2.02 o                         
   6  -3   2         22.60         21.70         1.32 o                         
  -8  -2   2         30.30         30.49         4.35 o                         
  -7  -2   2        475.19        461.94        17.92 o                         
  -6  -2   2        596.48        546.11        12.51 o                         
  -5  -2   2        201.37        193.16         7.99 o                         
  -4  -2   2        205.66        224.29         5.84 o                         
  -3  -2   2       2252.27       2471.53        74.84 o                         
  -2  -2   2        460.10        496.20        10.14 o                         
  -1  -2   2         81.47         83.50         2.27 o                         
   0  -2   2        107.36        138.00         3.29 o                         
   1  -2   2        920.00        978.17        14.31 o                         
   2  -2   2       2152.15       2541.28        31.23 o                         
   3  -2   2        553.66        548.44         8.14 o                         
   4  -2   2         59.00         57.89         2.02 o                         
   5  -2   2        533.83        507.92         5.94 o                         
   6  -2   2        178.08        180.99         3.27 o                         
   7  -2   2         82.02         82.41         2.38 o                         
  -8  -1   2          0.18          1.86         1.55 o                         
  -7  -1   2          1.95          0.66         1.42 o                         
  -6  -1   2        138.14        131.12         3.51 o                         
  -5  -1   2         11.75         10.12         1.60 o                         
  -4  -1   2          0.80          1.40         0.90 o                         
  -3  -1   2        553.17        507.71         8.12 o                         
  -2  -1   2        296.84        275.99         5.56 o                         
  -1  -1   2        210.87        203.87         4.16 o                         
   0  -1   2          2.74          2.41         0.88 o                         
   1  -1   2         51.71         67.46         2.11 o                         
   2  -1   2         28.47         19.43         1.16 o                         
   3  -1   2         20.61         18.90         1.41 o                         
   4  -1   2        110.25         96.75         2.53 o                         
   5  -1   2        355.60        334.32         4.14 o                         
   6  -1   2        131.77        134.01         3.45 o                         
   7  -1   2          0.92          1.96         0.87 o                         
  -8   0   2        142.78        142.40         3.85 o                         
  -7   0   2         78.71         83.47         2.49 o                         
  -6   0   2          1.86          1.44         1.36 o                         
  -5   0   2        158.26        145.02         3.22 o                         
  -4   0   2        223.92        244.29         3.97 o                         
  -3   0   2         74.98         81.68         1.82 o                         
  -2   0   2        133.16        138.50         2.75 o                         
  -1   0   2       1624.47       1601.36        27.39 o                         
   0   0   2          9.32          9.00         1.71 o                         
   1   0   2       1120.44       1135.91        19.72 o                         
   2   0   2        828.13        911.75        13.37 o                         
   3   0   2          9.03         16.08         1.17 o                         
   4   0   2        321.21        350.42         5.80 o                         
   5   0   2         22.78         27.44         1.89 o                         
   6   0   2         43.42         46.54         2.16 o                         
   7   0   2         47.24         40.16         1.79 o                         
   8   0   2         32.60         36.00         2.18 o                         
  -8   1   2        116.02        112.90         5.75 o                         
  -7   1   2          4.99          3.06         1.11 o                         
  -6   1   2         81.39         75.32         2.26 o                         
  -5   1   2          2.68          2.13         1.07 o                         
  -4   1   2         95.14        101.08         2.69 o                         
  -3   1   2         20.29         19.79         1.29 o                         
  -2   1   2         29.47         20.26         1.11 o                         
  -1   1   2       5448.69       5624.97        94.66 o                         
   0   1   2       3785.68       3670.54        87.75 o                         
   1   1   2        530.96        540.53         9.63 o                         
   2   1   2       1776.15       2042.30        47.30 o                         
   3   1   2        798.26        820.53        15.58 o                         
   4   1   2        150.36        166.11         3.35 o                         
   5   1   2         17.15         16.73         1.72 o                         
   6   1   2        104.21        102.78         2.85 o                         
   7   1   2        107.13        107.20         3.35 o                         
   8   1   2         34.43         36.94         3.90 o                         
  -7   2   2          1.58          1.66         1.61 o                         
  -6   2   2         36.67         42.99         2.16 o                         
  -5   2   2        185.16        189.84         3.66 o                         
  -4   2   2          5.00          4.98         1.08 o                         
  -3   2   2         46.09         42.99         1.66 o                         
  -2   2   2       1076.24       1159.34        14.77 o                         
  -1   2   2        880.52        996.39        17.73 o                         
   0   2   2       1839.26       1908.13        33.64 o                         
   1   2   2        385.13        418.96         9.62 o                         
   2   2   2        440.78        361.70         6.80 o                         
   3   2   2       1952.40       2157.97        28.95 o                         
   4   2   2       1543.72       1603.18        29.28 o                         
   5   2   2         96.76         87.16         3.98 o                         
   6   2   2         24.77         19.52         1.58 o                         
   7   2   2        193.47        188.45         5.53 o                         
   8   2   2          4.21          2.65         1.23 o                         
  -7   3   2         47.76         44.25         3.43 o                         
  -6   3   2         37.95         39.54         2.20 o                         
  -5   3   2         22.02         20.65         1.60 o                         
  -4   3   2         87.39         91.81         2.59 o                         
  -3   3   2          9.30          4.89         1.08 o                         
  -2   3   2        355.93        379.33         5.69 o                         
  -1   3   2        666.78        696.29        12.91 o                         
   0   3   2         83.95         71.83         3.82 o                         
   1   3   2        172.81        189.23         4.79 o                         
   2   3   2         47.32         39.91         1.67 o                         
   3   3   2        449.57        555.60         8.98 o                         
   4   3   2       1032.30       1145.93        21.60 o                         
   5   3   2         90.51         84.82         5.14 o                         
   6   3   2          3.29          3.90         1.23 o                         
   7   3   2          0.51         -0.60         1.23 o                         
   8   3   2         18.41         19.13         1.82 o                         
   9   3   2         16.40         18.62         2.11 o                         
  -6   4   2         21.05         19.42         2.65 o                         
  -5   4   2          1.59          0.09         1.12 o                         
  -4   4   2         61.12         67.60         3.41 o                         
  -3   4   2        752.98        742.34        16.98 o                         
  -2   4   2        966.48        972.69        15.06 o                         
  -1   4   2         77.01         79.65         3.69 o                         
   0   4   2         85.35         78.84         3.45 o                         
   1   4   2          0.27          1.00         0.63 o                         
   2   4   2         44.64         29.53         1.47 o                         
   3   4   2        174.88        211.04         4.40 o                         
   4   4   2         63.61         55.88         2.42 o                         
   5   4   2        370.10        377.75         8.16 o                         
   6   4   2       1068.01       1042.31        13.56 o                         
   7   4   2         83.08         82.33         3.32 o                         
   8   4   2          0.01         -1.39         1.39 o                         
   9   4   2          0.08          0.13         1.26 o                         
  -5   5   2         60.74         61.55         2.90 o                         
  -4   5   2        193.00        183.31         4.43 o                         
  -3   5   2         19.83         20.68         1.55 o                         
  -2   5   2        326.71        306.15         9.54 o                         
  -1   5   2         79.28         67.08         3.06 o                         
   0   5   2        153.81        146.78         6.94 o                         
   1   5   2          1.69          1.32         1.93 o                         
   2   5   2          2.66          5.27         1.84 o                         
   3   5   2         34.49         22.05         3.16 o                         
   4   5   2        150.43        158.33         4.09 o                         
   5   5   2        214.78        198.06         4.93 o                         
   6   5   2        101.88        107.83         3.47 o                         
   7   5   2        137.48        138.15         4.59 o                         
   8   5   2         29.95         38.66         2.61 o                         
  -4   6   2         25.77         28.05         2.96 o                         
  -3   6   2         69.44         70.43         4.49 o                         
   0   6   2        393.54        383.78        13.62 o                         
   1   6   2          1.96          0.61         2.11 o                         
   2   6   2         10.25         10.37         2.72 o                         
   3   6   2          8.47         11.51         2.72 o                         
   4   6   2         17.22         14.86         1.76 o                         
   5   6   2        102.03        105.36         2.95 o                         
   6   6   2         33.78         31.92         1.92 o                         
   7   6   2         97.89         89.95         3.23 o                         
   8   6   2        180.54        170.10         4.28 o                         
   1   7   2         25.02         30.63         3.03 o                         
   2   7   2         72.17         65.15         4.01 o                         
   3   7   2        101.74         98.90         4.64 o                         
   4   7   2        218.93        214.60         4.07 o                         
   5   7   2        158.79        150.80         3.41 o                         
   6   7   2          8.37          6.59         1.44 o                         
   7   7   2          0.92          1.99         1.39 o                         
   8   7   2         72.37         77.30         3.46 o                         
   1   8   2         21.97         22.84         4.30 o                         
   2   8   2        171.61        159.69         5.34 o                         
   3   8   2         34.64         37.80         2.39 o                         
   4   8   2          1.55         -0.49         1.04 o                         
   5   8   2         20.47         18.72         1.40 o                         
   6   8   2          2.49          3.63         1.04 o                         
   7   8   2        119.71        111.59         3.32 o                         
   2   9   2         63.76         65.00         4.10 o                         
   3   9   2         90.37        101.02         4.88 o                         
   4   9   2        110.45        120.72         3.38 o                         
   5   9   2         62.29         63.83         2.09 o                         
   6   9   2         10.22         10.52         1.29 o                         
  -5  -8   3        134.62        121.42         4.92 o                         
  -4  -8   3          5.97          6.17         1.04 o                         
  -3  -8   3          6.83          6.37         1.10 o                         
  -2  -8   3          1.24          0.33         0.96 o                         
  -1  -8   3         26.35         25.21         2.55 o                         
   0  -8   3        110.78        103.66         2.86 o                         
  -7  -7   3          1.05          3.95         1.93 o                         
  -6  -7   3         20.30         22.20         1.99 o                         
  -5  -7   3        144.99        152.39         4.51 o                         
  -4  -7   3         90.64         88.87         3.00 o                         
  -3  -7   3         15.17         13.95         1.38 o                         
  -2  -7   3          7.52          5.82         1.86 o                         
  -1  -7   3          1.09         -0.79         1.03 o                         
   0  -7   3          7.98          4.68         1.24 o                         
   1  -7   3          5.22          2.31         1.28 o                         
   2  -7   3          1.27          1.85         1.02 o                         
  -7  -6   3         11.80         12.89         1.81 o                         
  -6  -6   3         44.26         42.11         2.67 o                         
  -5  -6   3          4.42          0.71         1.23 o                         
  -4  -6   3        354.59        345.22         7.40 o                         
  -3  -6   3        562.45        537.08         7.50 o                         
  -2  -6   3          2.96          1.96         1.11 o                         
  -1  -6   3        325.56        312.32         7.40 o                         
   0  -6   3        392.94        383.88         7.26 o                         
   1  -6   3         89.04         86.52         3.79 o                         
   2  -6   3         25.19         24.59         2.56 o                         
   3  -6   3         28.54         25.10         2.51 o                         
  -8  -5   3         49.32         47.77         3.34 o                         
  -7  -5   3          0.78          0.92         1.74 o                         
  -6  -5   3          0.99          1.37         1.71 o                         
  -5  -5   3          1.65          2.13         1.77 o                         
  -4  -5   3          3.48          5.72         1.31 o                         
  -3  -5   3         59.18         72.35         3.00 o                         
  -2  -5   3        412.62        413.14         7.89 o                         
  -1  -5   3        281.64        269.95         5.85 o                         
   0  -5   3        106.11        100.01         5.15 o                         
   1  -5   3         26.28         27.44         2.38 o                         
   2  -5   3         88.90         70.12         3.37 o                         
   3  -5   3         76.95         68.20         2.88 o                         
   4  -5   3          1.99          2.61         1.11 o                         
   5  -5   3          1.14          1.80         1.06 o                         
  -8  -4   3          0.59          1.14         2.20 o                         
  -7  -4   3         33.41         34.65         3.18 o                         
  -6  -4   3         37.61         36.28         3.54 o                         
  -5  -4   3         35.74         31.65         2.46 o                         
  -4  -4   3        469.45        499.57        12.98 o                         
  -3  -4   3         29.38         20.09         3.03 o                         
  -2  -4   3          0.42          1.39         1.63 o                         
  -1  -4   3         81.29         74.20         3.25 o                         
   0  -4   3        158.90        168.39         6.85 o                         
   1  -4   3         39.11         39.88         2.69 o                         
   2  -4   3         48.95         50.73         2.56 o                         
   3  -4   3         65.83         68.53         3.90 o                         
   4  -4   3         10.14          9.48         1.40 o                         
   5  -4   3         68.07         67.60         2.26 o                         
  -8  -3   3         57.34         61.29         4.48 o                         
  -7  -3   3        281.25        273.38         7.64 o                         
  -6  -3   3        383.71        351.89        22.97 o                         
  -5  -3   3         42.66         45.57         3.41 o                         
  -4  -3   3        238.05        276.54         9.71 o                         
  -3  -3   3        775.91        927.06        18.01 o                         
  -2  -3   3        355.07        402.14         8.92 o                         
  -1  -3   3         27.75         19.81         1.37 o                         
   0  -3   3        282.21        282.82         5.39 o                         
   1  -3   3        610.79        682.28        19.68 o                         
   2  -3   3        130.37        163.25         4.15 o                         
   3  -3   3         47.70         43.77         2.61 o                         
   4  -3   3         90.89         76.00         2.73 o                         
   5  -3   3        243.07        238.31         4.46 o                         
   6  -3   3         21.54         22.05         2.03 o                         
  -8  -2   3         20.26         16.80         1.86 o                         
  -7  -2   3         59.51         63.71         3.94 o                         
  -6  -2   3          0.66          1.44         1.87 o                         
  -5  -2   3         37.44         34.96         3.95 o                         
  -4  -2   3        249.22        239.49         6.33 o                         
  -3  -2   3        208.46        171.37         9.18 o                         
  -2  -2   3        429.68        534.35         8.76 o                         
  -1  -2   3         94.49         79.39         7.12 o                         
   0  -2   3          9.75         14.65         1.27 o                         
   1  -2   3        383.81        505.85        10.15 o                         
   2  -2   3          4.11          8.36         1.12 o                         
   3  -2   3          3.88          5.70         1.45 o                         
   4  -2   3        175.63        167.61         3.23 o                         
   5  -2   3        467.33        445.90         5.94 o                         
   6  -2   3         85.62         86.59         2.31 o                         
   7  -2   3         10.39          9.97         1.18 o                         
  -8  -1   3         55.89         55.42         3.60 o                         
  -7  -1   3        128.05        128.11         4.24 o                         
  -6  -1   3        151.17        137.82         4.68 o                         
  -5  -1   3        287.46        278.78         6.19 o                         
  -4  -1   3          3.01          4.48         1.84 o                         
  -3  -1   3         47.69         56.30         2.45 o                         
  -2  -1   3        248.24        305.31         6.68 o                         
  -1  -1   3        878.22        956.86        17.02 o                         
   0  -1   3          1.13          1.91         0.55 o                         
   1  -1   3         29.74         18.98         1.33 o                         
   2  -1   3         37.02         35.24         2.11 o                         
   3  -1   3        214.22        191.40         3.76 o                         
   4  -1   3        235.95        286.05         4.63 o                         
   5  -1   3         20.06         20.17         1.46 o                         
   6  -1   3         18.39         16.54         1.22 o                         
   7  -1   3        131.24        127.62         3.46 o                         
  -8   0   3        162.80        168.63         4.83 o                         
  -7   0   3         79.08         92.73         3.63 o                         
  -6   0   3          2.05          3.97         1.29 o                         
  -5   0   3          3.41          4.04         2.32 o                         
  -4   0   3        657.33        682.90         8.74 o                         
  -3   0   3        348.61        339.63         5.22 o                         
  -2   0   3        197.76        193.44         3.63 o                         
  -1   0   3        338.90        317.89         6.19 o                         
   0   0   3        265.17        256.03         5.07 o                         
   1   0   3        682.80        756.18        13.60 o                         
   2   0   3        432.57        471.70        18.14 o                         
   3   0   3         87.02         85.84         2.68 o                         
   4   0   3        826.68        857.15        12.73 o                         
   5   0   3        494.55        477.38        10.83 o                         
   6   0   3        144.40        144.94         3.03 o                         
   7   0   3         30.16         31.42         2.00 o                         
   8   0   3          1.12          1.73         1.34 o                         
  -7   1   3         44.48         46.20         2.39 o                         
  -6   1   3         73.35         73.17         2.23 o                         
  -5   1   3          6.56          3.09         1.03 o                         
  -4   1   3         47.38         47.77         2.06 o                         
  -3   1   3        489.25        507.08         7.44 o                         
  -2   1   3        924.13       1014.79        11.75 o                         
  -1   1   3        617.84        636.57         9.38 o                         
   0   1   3        483.96        492.00        13.27 o                         
   1   1   3       1505.16       1461.33        55.56 o                         
   2   1   3         54.40         46.42         1.80 o                         
   3   1   3        445.38        491.36         8.28 o                         
   4   1   3        253.63        251.95         5.36 o                         
   5   1   3         20.08         20.06         2.91 o                         
   6   1   3        281.38        296.35         4.97 o                         
   7   1   3         30.35         27.73         1.89 o                         
   8   1   3         12.93         14.22         1.63 o                         
  -7   2   3          3.18          3.58         1.21 o                         
  -6   2   3          3.77          5.15         1.16 o                         
  -5   2   3          0.20          0.00         0.97 o                         
  -4   2   3          4.08          2.87         1.08 o                         
  -3   2   3          0.42         -0.01         0.83 o                         
  -2   2   3        941.34       1050.24        15.87 o                         
  -1   2   3        705.83        700.41        10.66 o                         
   0   2   3         84.25         72.06         2.17 o                         
   1   2   3        542.45        569.09        10.53 o                         
   2   2   3          8.68          3.09         0.55 o                         
   3   2   3        404.31        479.97         8.10 o                         
   4   2   3        105.48        115.76         4.03 o                         
   5   2   3         94.87        104.54         5.53 o                         
   6   2   3        139.95        142.44         4.20 o                         
   7   2   3         10.74          9.32         1.58 o                         
   8   2   3         19.59         22.41         1.85 o                         
  -6   3   3         31.00         31.22         3.12 o                         
  -5   3   3         39.81         38.79         1.95 o                         
  -4   3   3         12.54         11.95         1.34 o                         
  -3   3   3        164.13        149.95         4.01 o                         
  -2   3   3        164.75        185.48         4.03 o                         
  -1   3   3       1518.93       1583.76        19.87 o                         
   0   3   3       1495.82       1706.58        24.73 o                         
   1   3   3        123.58        115.45         2.70 o                         
   2   3   3        662.54        698.38        10.82 o                         
   3   3   3        803.08        921.99        12.16 o                         
   4   3   3          0.88          4.03         1.27 o                         
   5   3   3         96.03        116.17        12.83 o                         
   6   3   3        455.02        427.11         7.74 o                         
   7   3   3         28.21         25.53         4.81 o                         
   8   3   3         59.12         58.35         8.49 o                         
  -6   4   3         57.66         57.55         3.58 o                         
  -5   4   3         89.48         95.82         3.57 o                         
  -4   4   3         40.73         45.57         2.58 o                         
  -3   4   3         34.29         34.43         1.78 o                         
  -2   4   3         24.71         27.55         1.70 o                         
  -1   4   3         33.38         37.37         1.29 o                         
   0   4   3        293.05        309.96         5.93 o                         
   1   4   3        451.81        479.33        10.12 o                         
   2   4   3        375.83        352.78         7.39 o                         
   3   4   3        335.68        324.02         7.79 o                         
   4   4   3         17.66         23.27         1.72 o                         
   5   4   3        235.79        258.92        20.38 o                         
   6   4   3        176.29        175.35         3.47 o                         
   7   4   3          8.75          6.44         1.42 o                         
   8   4   3          3.17          3.53         1.62 o                         
  -5   5   3          3.83          3.01         1.07 o                         
  -4   5   3         11.28          7.97         1.70 o                         
  -3   5   3         82.47         84.91         2.79 o                         
  -2   5   3         69.42         66.12         2.28 o                         
  -1   5   3        278.48        252.88         7.51 o                         
   0   5   3         68.38         81.39         3.78 o                         
   1   5   3         16.56         13.11         1.73 o                         
   2   5   3         12.83         13.26         1.89 o                         
   3   5   3          1.83          1.65         1.49 o                         
   4   5   3         35.47         35.10         2.27 o                         
   5   5   3         38.55         44.24         2.31 o                         
   6   5   3          0.55         -1.07         1.48 o                         
   7   5   3         86.39         82.42         3.22 o                         
   8   5   3        230.95        234.94         5.38 o                         
  -4   6   3        211.82        216.27         7.82 o                         
  -3   6   3        294.45        266.49         9.62 o                         
  -2   6   3         97.13         99.17         4.35 o                         
  -1   6   3        405.57        390.72        14.50 o                         
   0   6   3        530.48        546.81        17.75 o                         
   1   6   3          7.68          6.94         2.55 o                         
   2   6   3        106.37         98.56         6.59 o                         
   3   6   3         97.90        101.19         6.41 o                         
   4   6   3        277.60        292.16         4.81 o                         
   5   6   3        225.27        203.13         4.05 o                         
   6   6   3         16.04         17.57         1.71 o                         
   7   6   3         35.25         36.57         4.87 o                         
   8   6   3        329.02        337.66         8.19 o                         
   1   7   3         18.01         15.24         2.25 o                         
   2   7   3        106.83        109.50         3.98 o                         
   3   7   3         17.73         18.34         1.95 o                         
   4   7   3        121.76        121.68         3.15 o                         
   5   7   3        144.54        142.76         3.22 o                         
   6   7   3         29.69         30.65         2.31 o                         
   7   7   3        230.22        252.33         5.11 o                         
   8   7   3         43.78         55.25         2.97 o                         
   1   8   3         74.91         79.21         8.35 o                         
   2   8   3        371.73        379.77         8.24 o                         
   3   8   3         73.02         69.64         3.22 o                         
   4   8   3         82.22         75.92         3.08 o                         
   5   8   3         17.50         14.39         1.36 o                         
   6   8   3         13.33         13.94         1.30 o                         
   7   8   3         14.08         13.84         1.38 o                         
   2   9   3         28.04         24.60         3.78 o                         
   3   9   3         67.24         74.41         4.38 o                         
   4   9   3        141.75        148.81         3.53 o                         
   5   9   3          1.69          0.63         0.90 o                         
   6   9   3         14.85         12.82         1.26 o                         
  -4  -8   4          0.69          1.61         1.04 o                         
  -3  -8   4         15.14         20.14         1.81 o                         
  -2  -8   4         13.34         11.50         1.29 o                         
  -1  -8   4          2.15          0.55         1.09 o                         
  -6  -7   4         14.56         18.34         5.75 o                         
  -5  -7   4         13.95         13.20         1.50 o                         
  -4  -7   4        154.33        144.48         3.21 o                         
  -3  -7   4         85.06         85.58         2.61 o                         
  -2  -7   4          5.42          5.26         1.21 o                         
  -1  -7   4         49.60         53.43         2.49 o                         
   0  -7   4         29.26         26.96         1.70 o                         
   1  -7   4         57.91         60.66         3.16 o                         
   2  -7   4         76.01         74.35         2.26 o                         
  -7  -6   4          1.56          2.90         2.11 o                         
  -6  -6   4         10.37          9.01         2.13 o                         
  -5  -6   4          0.01          3.98         1.71 o                         
  -4  -6   4         57.94         64.92         2.92 o                         
  -3  -6   4        195.03        200.76         4.51 o                         
  -2  -6   4        111.19        109.20         2.88 o                         
  -1  -6   4         94.82        100.49         3.07 o                         
   0  -6   4        105.47        110.85         3.44 o                         
   1  -6   4          8.58          8.31         1.36 o                         
   2  -6   4         18.12         15.21         1.41 o                         
   3  -6   4         19.23         14.36         1.38 o                         
  -7  -5   4          5.80          7.59         3.03 o                         
  -6  -5   4          3.76          3.29         1.48 o                         
  -5  -5   4         23.03         22.54         2.26 o                         
  -4  -5   4        159.33        176.08         5.78 o                         
  -3  -5   4          1.42          1.42         1.11 o                         
  -2  -5   4        103.61        103.96         2.66 o                         
  -1  -5   4         84.39         73.79         2.33 o                         
   0  -5   4         31.79         27.85         1.88 o                         
   1  -5   4         24.01         26.05         1.91 o                         
   2  -5   4         29.29         32.41         2.46 o                         
   3  -5   4         34.97         38.45         2.22 o                         
   4  -5   4         39.63         34.28         1.78 o                         
  -8  -4   4         31.90         34.22         4.30 o                         
  -7  -4   4         57.40         54.64         3.51 o                         
  -6  -4   4         49.68         40.43         3.67 o                         
  -5  -4   4          5.11          3.18         1.40 o                         
  -4  -4   4         51.00         34.72         2.09 o                         
  -3  -4   4         11.11          9.01         1.38 o                         
  -2  -4   4        564.53        572.77         9.94 o                         
  -1  -4   4       1241.55       1212.21        18.60 o                         
   0  -4   4        795.82        789.71        19.37 o                         
   1  -4   4          6.38          8.03         1.34 o                         
   2  -4   4         68.03         64.22         2.79 o                         
   3  -4   4          0.27          3.28         1.21 o                         
   4  -4   4         28.44         24.01         1.68 o                         
   5  -4   4         20.04         17.09         1.56 o                         
  -8  -3   4         64.53         72.12         4.39 o                         
  -7  -3   4         63.88         65.33         3.49 o                         
  -6  -3   4          2.23          3.15         1.91 o                         
  -5  -3   4         37.93         41.72         3.13 o                         
  -4  -3   4         15.82         15.83         2.14 o                         
  -3  -3   4         41.54         43.44         5.14 o                         
  -2  -3   4        621.52        684.62        14.02 o                         
  -1  -3   4         55.14         50.14         2.22 o                         
   0  -3   4        103.98        111.07         3.23 o                         
   1  -3   4        177.87        210.64         5.49 o                         
   2  -3   4         94.81        102.59         3.50 o                         
   3  -3   4         29.94         26.46         1.84 o                         
   4  -3   4         35.22         33.54         2.14 o                         
   5  -3   4         78.90         75.42         3.94 o                         
   6  -3   4         59.59         57.96         2.14 o                         
  -8  -2   4         74.68         86.52         4.83 o                         
  -7  -2   4        362.74        350.49         9.03 o                         
  -6  -2   4        205.67        190.28         6.65 o                         
  -5  -2   4        119.14        116.68         5.52 o                         
  -4  -2   4          3.69         -0.24         1.50 o                         
  -3  -2   4        117.97        124.69         4.14 o                         
  -2  -2   4        441.06        521.03         8.76 o                         
  -1  -2   4        229.31        259.78         5.04 o                         
   0  -2   4         84.48         93.30         2.67 o                         
   1  -2   4         55.75         56.72         2.60 o                         
   2  -2   4        156.98        145.54         3.78 o                         
   3  -2   4         84.00         89.75         3.28 o                         
   4  -2   4          0.38         -0.60         1.13 o                         
   5  -2   4         11.73         11.04         1.32 o                         
   6  -2   4         18.42         18.94         1.22 o                         
  -8  -1   4        120.25        114.66        11.20 o                         
  -7  -1   4         93.25         93.33         4.88 o                         
  -6  -1   4        140.64        122.15         5.44 o                         
  -5  -1   4          0.08          0.56         1.86 o                         
  -4  -1   4        799.24        759.52        23.85 o                         
  -3  -1   4        759.68        795.74        12.64 o                         
  -2  -1   4         41.05         38.08         1.63 o                         
  -1  -1   4        168.42        218.79         5.00 o                         
   0  -1   4        337.72        390.70         6.58 o                         
   1  -1   4        594.40        753.28        14.25 o                         
   2  -1   4        263.26        263.41         6.46 o                         
   3  -1   4          2.88          3.38         1.11 o                         
   4  -1   4        618.49        611.78         9.44 o                         
   5  -1   4        323.83        322.95         4.31 o                         
   6  -1   4         52.85         47.45         2.02 o                         
   7  -1   4         21.69         24.32         1.60 o                         
  -7   0   4          2.31          2.59         1.36 o                         
  -6   0   4         49.70         53.13         2.79 o                         
  -5   0   4        137.57        141.04         3.99 o                         
  -4   0   4        298.04        283.30         5.17 o                         
  -3   0   4        544.39        569.30         8.34 o                         
  -2   0   4          0.44          0.08         0.70 o                         
  -1   0   4         24.77         32.44         1.66 o                         
   0   0   4        297.59        297.61         5.17 o                         
   1   0   4        166.75        163.55         3.16 o                         
   2   0   4        236.92        288.12        15.90 o                         
   3   0   4        140.01        129.90         3.56 o                         
   4   0   4        608.34        587.24         8.94 o                         
   5   0   4        567.66        557.80         6.48 o                         
   6   0   4         79.69         86.78         3.75 o                         
   7   0   4         27.95         30.92         2.12 o                         
  -7   1   4          3.88          7.13         1.51 o                         
  -6   1   4         89.39         88.61         2.51 o                         
  -5   1   4          0.10         -0.07         1.07 o                         
  -4   1   4         29.29         26.87         2.49 o                         
  -3   1   4         31.65         29.19         2.11 o                         
  -2   1   4        608.33        613.43         8.62 o                         
  -1   1   4        116.10         99.21         2.61 o                         
   0   1   4         29.66         23.43         1.69 o                         
   1   1   4         50.46         38.48         1.98 o                         
   2   1   4         58.89         53.84         1.86 o                         
   3   1   4         31.75         27.34         2.21 o                         
   4   1   4         16.34         17.19         2.26 o                         
   5   1   4         84.62         94.14         3.54 o                         
   6   1   4        215.49        199.52         4.33 o                         
   7   1   4         84.03         81.00         2.46 o                         
   8   1   4         25.27         31.01         3.37 o                         
  -7   2   4          8.62          4.70         1.10 o                         
  -6   2   4        159.22        157.16         4.94 o                         
  -5   2   4         80.17         80.96         2.32 o                         
  -4   2   4         40.09         38.24         2.10 o                         
  -3   2   4         39.45         43.90         2.27 o                         
  -2   2   4        138.09        131.70         2.87 o                         
  -1   2   4       2107.81       2202.19        27.28 o                         
   0   2   4        318.99        335.21         5.05 o                         
   1   2   4         54.01         51.93         1.60 o                         
   2   2   4        456.30        532.30         7.48 o                         
   3   2   4       1589.80       1552.13        44.23 o                         
   4   2   4         66.35         65.26         5.27 o                         
   5   2   4        143.59        147.45         9.44 o                         
   6   2   4         90.12         82.15         3.06 o                         
   7   2   4          8.08          5.98         1.44 o                         
   8   2   4         40.70         47.37         2.51 o                         
  -6   3   4         53.66         53.34         2.13 o                         
  -5   3   4          0.77          1.25         1.01 o                         
  -4   3   4         11.72          9.90         1.17 o                         
  -3   3   4         34.26         35.54         4.83 o                         
  -2   3   4        124.57        122.26         2.91 o                         
  -1   3   4        136.48        151.75         3.01 o                         
   0   3   4        819.12        903.94        11.98 o                         
   1   3   4       1186.81       1188.92        15.31 o                         
   2   3   4        712.77        748.37        10.14 o                         
   3   3   4        288.10        281.61         6.71 o                         
   4   3   4         10.69          5.97         2.55 o                         
   5   3   4        124.91        155.30         8.61 o                         
   6   3   4          7.16          6.18         1.56 o                         
   7   3   4          1.53          1.83         1.35 o                         
   8   3   4         67.98         71.66         2.98 o                         
  -6   4   4          0.38         -0.93         0.93 o                         
  -5   4   4          1.49          0.74         0.97 o                         
  -4   4   4         30.84         25.52         1.61 o                         
  -3   4   4        109.92        113.10         3.97 o                         
  -2   4   4        106.10        106.23         4.44 o                         
  -1   4   4        141.41        143.94         3.09 o                         
   0   4   4         11.04         17.22         1.17 o                         
   1   4   4        189.46        204.80         3.74 o                         
   2   4   4         70.71         54.23         2.45 o                         
   3   4   4         64.59         58.36         2.43 o                         
   4   4   4         99.10        105.54         5.08 o                         
   5   4   4        161.41        153.36         5.30 o                         
   6   4   4          0.57          1.01         1.52 o                         
   7   4   4         12.49         11.73         1.73 o                         
   8   4   4         47.10         48.93         3.25 o                         
  -5   5   4         92.92        105.91         3.26 o                         
  -4   5   4        119.18        113.32         3.56 o                         
  -3   5   4        134.11        132.03         3.34 o                         
  -2   5   4        109.56        113.41         4.01 o                         
  -1   5   4         10.53          9.33         1.12 o                         
   0   5   4         66.77         63.19         2.27 o                         
   1   5   4        205.31        210.96         6.27 o                         
   2   5   4       1142.78       1196.73        44.49 o                         
   3   5   4        348.24        375.45         6.26 o                         
   4   5   4         92.95         96.52         2.96 o                         
   5   5   4         71.20         61.48         2.66 o                         
   6   5   4         23.38         22.61         1.83 o                         
   7   5   4         69.13         69.68         5.52 o                         
   8   5   4        122.41        116.13         6.59 o                         
  -4   6   4         17.12         18.51         2.37 o                         
  -3   6   4          6.15          9.01         1.80 o                         
  -2   6   4          8.23          6.81         1.34 o                         
  -1   6   4         48.51         46.85         2.29 o                         
   0   6   4         14.49         17.25         1.30 o                         
   1   6   4         88.26         92.56         3.10 o                         
   2   6   4         33.85         29.21         3.00 o                         
   3   6   4         36.29         35.98         2.13 o                         
   4   6   4        111.68        102.25         2.55 o                         
   5   6   4          9.97          8.59         1.12 o                         
   6   6   4         22.68         22.80         1.97 o                         
   7   6   4         28.08         38.08         2.98 o                         
   8   6   4          4.43          6.92         1.43 o                         
   0   7   4          6.05          8.38         2.95 o                         
   1   7   4        376.77        395.03         6.80 o                         
   2   7   4        202.18        204.10         5.92 o                         
   3   7   4          5.87          7.28         1.18 o                         
   4   7   4        118.55        121.13         3.48 o                         
   5   7   4         28.82         31.22         2.38 o                         
   6   7   4         53.00         55.35         2.61 o                         
   7   7   4         45.40         45.17         2.83 o                         
   8   7   4          0.82          0.48         1.20 o                         
   1   8   4          0.47          1.42         1.69 o                         
   2   8   4          2.25          0.54         1.31 o                         
   3   8   4        140.59        138.27         3.61 o                         
   4   8   4        249.22        266.70         5.48 o                         
   5   8   4          8.99          8.13         1.30 o                         
   6   8   4          6.23          7.57         1.11 o                         
   7   8   4         14.66         16.96         1.65 o                         
   2   9   4         28.66         24.79         4.22 o                         
   3   9   4         45.80         46.30         2.29 o                         
   4   9   4         73.69         75.88         2.67 o                         
   5   9   4          4.20          4.77         1.19 o                         
   6   9   4        106.60        101.98         7.17 o                         
  -5  -7   5          5.37          7.59         2.86 o                         
  -4  -7   5        116.73        126.63         4.64 o                         
  -3  -7   5         81.01         87.11         2.46 o                         
  -2  -7   5         11.05         11.16         1.22 o                         
  -1  -7   5         61.27         69.05         2.25 o                         
   0  -7   5         46.37         47.87         1.85 o                         
   1  -7   5         28.65         27.99         2.70 o                         
  -6  -6   5          4.33          5.44         1.81 o                         
  -5  -6   5         19.89         31.55         2.50 o                         
  -4  -6   5          4.10          3.38         1.17 o                         
  -3  -6   5          1.19          1.61         1.05 o                         
  -2  -6   5         64.19         58.54         2.12 o                         
  -1  -6   5         13.70         12.44         1.39 o                         
   0  -6   5          1.42          0.27         1.08 o                         
   1  -6   5          3.80          4.90         1.14 o                         
   2  -6   5          6.16          6.39         1.00 o                         
  -7  -5   5         54.06         56.74         4.04 o                         
  -6  -5   5          7.39          7.15         2.77 o                         
  -5  -5   5         18.96         16.89         1.78 o                         
  -4  -5   5        113.07         94.99         4.13 o                         
  -3  -5   5         15.32         13.82         1.51 o                         
  -2  -5   5        632.10        614.96         6.96 o                         
  -1  -5   5        877.16        859.32        10.38 o                         
   0  -5   5        187.61        188.37         4.05 o                         
   1  -5   5          1.41          1.96         1.13 o                         
   2  -5   5          0.14         -1.07         1.07 o                         
   3  -5   5          0.02          0.63         0.95 o                         
   4  -5   5          3.79          2.29         1.01 o                         
  -7  -4   5          0.01          2.55         2.11 o                         
  -6  -4   5          0.39         -1.80         1.80 o                         
  -5  -4   5          4.42          6.31         1.70 o                         
  -4  -4   5          6.63          8.57         1.88 o                         
  -3  -4   5         53.28         56.48         2.55 o                         
  -2  -4   5        281.35        250.65         4.24 o                         
  -1  -4   5         57.37         62.95         2.20 o                         
   0  -4   5        249.69        247.67         4.68 o                         
   1  -4   5         14.12         15.26         1.50 o                         
   2  -4   5        149.96        146.63         3.78 o                         
   3  -4   5         15.65         12.92         1.48 o                         
   4  -4   5          1.17          0.41         0.79 o                         
   5  -4   5         12.39         14.65         1.21 o                         
  -7  -3   5        184.74        179.72         7.56 o                         
  -6  -3   5         14.74         13.24         2.26 o                         
  -5  -3   5        120.21        113.50         6.02 o                         
  -4  -3   5         68.85         66.94         4.02 o                         
  -3  -3   5          7.16          6.75         1.43 o                         
  -2  -3   5          3.43          5.69         1.32 o                         
  -1  -3   5        102.49        108.22         3.56 o                         
   0  -3   5        532.23        497.69        13.96 o                         
   1  -3   5        391.86        403.04         7.57 o                         
   2  -3   5        185.50        178.43         4.00 o                         
   3  -3   5          1.50          1.73         1.25 o                         
   4  -3   5         16.12         18.97         1.64 o                         
   5  -3   5          0.84          0.23         0.84 o                         
  -7  -2   5          5.50          4.57         1.84 o                         
  -6  -2   5        112.53        106.32         5.93 o                         
  -5  -2   5          3.52          1.56         1.93 o                         
  -4  -2   5        113.87        119.73         7.38 o                         
  -3  -2   5        274.39        336.78        12.74 o                         
  -2  -2   5        144.06        116.43         3.38 o                         
  -1  -2   5        145.43        145.94         4.61 o                         
   0  -2   5        346.45        382.37         7.05 o                         
   1  -2   5         55.18         47.16         2.16 o                         
   2  -2   5          1.21          2.78         1.24 o                         
   3  -2   5         12.32         18.71         1.38 o                         
   4  -2   5        113.42        118.36         3.20 o                         
   5  -2   5         30.98         29.37         1.93 o                         
   6  -2   5         31.04         33.47         1.84 o                         
  -7  -1   5         15.47         14.22         2.20 o                         
  -6  -1   5        182.13        186.52         6.35 o                         
  -5  -1   5        636.26        603.26        12.18 o                         
  -4  -1   5        407.27        398.27        13.97 o                         
  -3  -1   5        224.80        239.88        11.64 o                         
  -2  -1   5          6.65          6.87         2.20 o                         
  -1  -1   5         46.09         56.74         3.04 o                         
   0  -1   5         92.87         90.78         3.53 o                         
   1  -1   5          2.52         -0.61         0.84 o                         
   2  -1   5         84.48         61.10         2.45 o                         
   3  -1   5        418.90        451.93         8.38 o                         
   4  -1   5        507.64        481.78         6.79 o                         
   5  -1   5        159.11        150.15         3.31 o                         
   6  -1   5          0.60          0.80         0.92 o                         
   7  -1   5          0.44          0.12         0.91 o                         
  -7   0   5         58.61         52.05         4.30 o                         
  -6   0   5         72.25         82.29         3.62 o                         
  -5   0   5         63.27         62.25         3.66 o                         
  -4   0   5         16.74         14.27         1.77 o                         
  -3   0   5         21.43         25.94         2.05 o                         
  -2   0   5        212.55        225.19         6.24 o                         
  -1   0   5         29.75         32.04         2.25 o                         
   0   0   5         41.43         69.45         2.82 o                         
   1   0   5         12.02         22.43         1.85 o                         
   2   0   5        134.31        128.08         5.80 o                         
   3   0   5         30.02         28.75         2.04 o                         
   4   0   5         11.75         13.81         1.71 o                         
   5   0   5          0.23          1.22         1.11 o                         
   6   0   5        104.07         98.90         2.58 o                         
   7   0   5         74.02         79.39         3.70 o                         
  -7   1   5          3.49          5.48         1.64 o                         
  -6   1   5         43.31         52.08         2.49 o                         
  -5   1   5        111.09        109.87         3.00 o                         
  -4   1   5        687.43        645.90         8.11 o                         
  -3   1   5        621.53        581.92         7.81 o                         
  -2   1   5         97.19         91.91         2.51 o                         
  -1   1   5         52.27         57.25         1.90 o                         
   0   1   5          4.36          1.53         0.72 o                         
   1   1   5        164.85        151.65         3.58 o                         
   2   1   5        160.79        158.33         4.87 o                         
   3   1   5        844.80        905.02        18.03 o                         
   4   1   5        369.22        370.02         9.44 o                         
   5   1   5        420.30        406.18         6.75 o                         
   6   1   5         44.25         36.37         1.92 o                         
   7   1   5          2.64          0.50         1.13 o                         
  -7   2   5         33.52         27.12         1.92 o                         
  -6   2   5          8.24         10.98         1.63 o                         
  -5   2   5          0.34          0.86         0.99 o                         
  -4   2   5        164.50        157.93         3.14 o                         
  -3   2   5         11.47         15.27         1.26 o                         
  -2   2   5         12.68         13.11         1.16 o                         
  -1   2   5          5.29          7.74         0.91 o                         
   0   2   5        260.68        290.94         4.80 o                         
   1   2   5        143.18        127.31         2.52 o                         
   2   2   5          4.31          5.22         0.83 o                         
   3   2   5        163.51        145.29         4.75 o                         
   4   2   5        304.72        315.26        12.39 o                         
   5   2   5        119.89        109.57         3.51 o                         
   6   2   5          1.53          1.43         1.28 o                         
   7   2   5        138.74        148.96         4.52 o                         
   8   2   5        138.99        141.08         6.24 o                         
  -6   3   5          0.11          1.34         1.01 o                         
  -5   3   5         17.39         13.90         1.33 o                         
  -4   3   5        128.24        129.44         2.83 o                         
  -3   3   5         53.89         55.74         1.94 o                         
  -2   3   5        105.94        104.30         3.20 o                         
  -1   3   5         74.96         77.00         2.26 o                         
   0   3   5          5.74          4.22         0.81 o                         
   1   3   5        350.00        352.89         5.64 o                         
   2   3   5         20.29         21.62         1.75 o                         
   3   3   5         33.86         22.49         1.67 o                         
   4   3   5        145.46        190.09         9.14 o                         
   5   3   5        397.24        358.79         7.05 o                         
   6   3   5          1.73          2.28         1.47 o                         
   7   3   5         17.51         20.93         1.86 o                         
   8   3   5          7.12          7.15         1.67 o                         
  -5   4   5         45.81         44.54         1.95 o                         
  -4   4   5          1.53          2.00         1.22 o                         
  -3   4   5          3.21          7.53         1.27 o                         
  -2   4   5        410.41        398.80         5.31 o                         
  -1   4   5        236.66        271.50         4.97 o                         
   0   4   5         13.32         17.21         1.48 o                         
   1   4   5        712.13        797.98        11.17 o                         
   2   4   5       1737.70       1886.10        27.96 o                         
   3   4   5        427.64        430.15         6.91 o                         
   4   4   5          4.62          2.82         1.56 o                         
   5   4   5          3.38          2.64         1.70 o                         
   6   4   5         13.58         11.83         1.75 o                         
   7   4   5          5.65          6.12         1.49 o                         
   8   4   5          3.37          6.23         1.44 o                         
  -5   5   5         24.58         30.58         2.11 o                         
  -4   5   5          1.30          3.44         1.09 o                         
  -3   5   5          0.08         -0.96         1.07 o                         
  -2   5   5          1.72          1.83         1.12 o                         
  -1   5   5         17.81         21.17         1.37 o                         
   0   5   5        143.89        137.48         3.77 o                         
   1   5   5        317.12        341.57         6.82 o                         
   2   5   5         55.23         50.71         2.25 o                         
   3   5   5         60.14         79.23         2.73 o                         
   4   5   5         17.86         25.59         1.52 o                         
   5   5   5         35.74         31.84         1.87 o                         
   6   5   5          1.60          0.55         1.35 o                         
   7   5   5          6.83          9.05         1.74 o                         
   8   5   5          7.67          9.59         1.49 o                         
  -4   6   5        109.05        118.41         4.07 o                         
  -3   6   5        158.34        190.55         5.52 o                         
  -2   6   5         50.35         42.74         2.29 o                         
  -1   6   5          0.18         -0.11         1.19 o                         
   0   6   5          0.05          0.92         0.95 o                         
   1   6   5         69.75         68.59         2.29 o                         
   2   6   5          6.39          6.44         1.10 o                         
   3   6   5         99.30        108.67         2.47 o                         
   4   6   5        465.25        452.53         6.17 o                         
   5   6   5         90.67         89.87         2.97 o                         
   6   6   5         13.08         11.80         1.68 o                         
   7   6   5          0.17          0.72         1.89 o                         
   8   6   5          0.02          0.98         1.54 o                         
  -3   7   5         55.90         56.45         4.79 o                         
  -2   7   5         13.22          4.13         2.90 o                         
  -1   7   5        103.35        104.84         5.35 o                         
   0   7   5         52.93         50.35         2.72 o                         
   1   7   5         57.24         53.87         2.32 o                         
   2   7   5         34.69         34.37         2.87 o                         
   3   7   5         85.56         84.78         2.45 o                         
   4   7   5         23.30         17.38         1.46 o                         
   5   7   5          5.43          3.84         1.24 o                         
   6   7   5          0.04          0.28         1.14 o                         
   7   7   5         29.68         33.20         2.42 o                         
   0   8   5         36.12         35.67         4.30 o                         
   1   8   5          1.58         -0.58         1.85 o                         
   2   8   5          1.77          2.49         1.46 o                         
   3   8   5         52.01         53.81         2.86 o                         
   4   8   5          2.26          1.75         1.26 o                         
   5   8   5          1.76          2.08         1.00 o                         
   6   8   5        276.43        253.07         4.58 o                         
   7   8   5        125.98        125.73         3.32 o                         
   2   9   5         28.31         29.33         2.79 o                         
   3   9   5          0.29          1.92         1.22 o                         
   4   9   5         14.84         11.54         1.38 o                         
   5   9   5         10.51         11.97         1.20 o                         
  -3  -7   6          8.89          9.62         1.83 o                         
  -2  -7   6          0.03          0.69         1.19 o                         
  -1  -7   6          0.23          0.21         1.11 o                         
  -5  -6   6          0.06          0.12         1.45 o                         
  -4  -6   6         11.89         15.54         2.15 o                         
  -3  -6   6         51.41         52.06         2.43 o                         
  -2  -6   6        103.91         99.71         2.52 o                         
  -1  -6   6         57.15         59.60         2.90 o                         
   0  -6   6         55.57         56.75         2.07 o                         
   1  -6   6        156.05        187.21         3.47 o                         
  -6  -5   6          0.11          2.28         2.72 o                         
  -5  -5   6          3.65          8.70         3.16 o                         
  -4  -5   6          4.68          3.15         1.50 o                         
  -3  -5   6         48.44         51.56         2.39 o                         
  -2  -5   6         40.62         40.64         2.21 o                         
  -1  -5   6         42.76         52.76         2.25 o                         
   0  -5   6         89.30         82.96         2.70 o                         
   1  -5   6          0.25          0.39         1.14 o                         
   2  -5   6         12.66          9.35         1.29 o                         
   3  -5   6         15.14         14.32         1.55 o                         
  -6  -4   6          9.14         10.52         5.58 o                         
  -5  -4   6        143.75        133.49         7.67 o                         
  -4  -4   6         37.25         32.45         3.76 o                         
  -3  -4   6          4.67          4.95         1.99 o                         
  -2  -4   6          9.46          7.17         1.41 o                         
  -1  -4   6         91.41         89.16         2.81 o                         
   0  -4   6        362.06        339.20         5.74 o                         
   1  -4   6        221.34        233.32         4.65 o                         
   2  -4   6         67.30         76.93         2.73 o                         
   3  -4   6         10.80         11.49         1.27 o                         
   4  -4   6          3.88          3.67         0.92 o                         
  -7  -3   6          1.39         -0.26         1.76 o                         
  -6  -3   6          1.21         -0.87         1.86 o                         
  -5  -3   6          2.56          2.76         1.84 o                         
  -4  -3   6          8.26          7.66         2.06 o                         
  -3  -3   6        135.31        151.71         5.37 o                         
  -2  -3   6        359.54        341.24         6.47 o                         
  -1  -3   6        423.25        421.21         7.40 o                         
   0  -3   6         23.91         17.99         2.00 o                         
   1  -3   6        259.09        245.02         4.69 o                         
   2  -3   6          0.02          1.68         1.27 o                         
   3  -3   6          7.01          9.39         1.26 o                         
   4  -3   6         16.41         17.48         1.34 o                         
   5  -3   6          5.42          5.29         1.02 o                         
  -7  -2   6          2.54          4.85         1.67 o                         
  -6  -2   6        275.67        267.90         8.96 o                         
  -5  -2   6        190.85        175.37         4.77 o                         
  -4  -2   6         30.57         37.58         3.14 o                         
  -3  -2   6        268.08        269.57         6.89 o                         
  -2  -2   6        263.65        282.41        11.60 o                         
  -1  -2   6         55.01         46.38         2.54 o                         
   0  -2   6          4.35          4.97         1.48 o                         
   1  -2   6        221.44        197.52         5.67 o                         
   2  -2   6        845.97        813.25        10.91 o                         
   3  -2   6        279.39        267.31         4.66 o                         
   4  -2   6         63.10         58.53         2.55 o                         
   5  -2   6          1.96          3.22         1.21 o                         
   6  -2   6         17.28         17.77         1.45 o                         
  -7  -1   6         34.77         28.35         2.29 o                         
  -6  -1   6          7.88          4.84         1.65 o                         
  -5  -1   6         30.11         37.81         2.84 o                         
  -4  -1   6          4.08          5.39         1.78 o                         
  -3  -1   6         34.73         42.05         3.29 o                         
  -2  -1   6         87.88         85.67         4.15 o                         
  -1  -1   6         64.44         66.62         4.04 o                         
   0  -1   6          3.01          3.18         1.26 o                         
   1  -1   6          4.91          3.33         1.30 o                         
   2  -1   6         22.18         21.39         2.38 o                         
   3  -1   6         96.04         97.78         2.87 o                         
   4  -1   6          1.63          1.52         1.29 o                         
   5  -1   6         28.50         30.07         2.18 o                         
   6  -1   6         20.61         25.19         1.71 o                         
  -7   0   6         34.57         33.80         4.22 o                         
  -6   0   6          3.94          2.75         1.71 o                         
  -5   0   6        117.21        105.41         5.18 o                         
  -4   0   6       1408.54       1352.63        18.34 o                         
  -3   0   6        929.28        894.09        15.00 o                         
  -2   0   6         29.29         30.75         2.14 o                         
  -1   0   6          3.80          5.66         1.49 o                         
   0   0   6         17.16         21.28         2.11 o                         
   1   0   6         11.18          8.56         2.20 o                         
   2   0   6        106.74        100.67         5.89 o                         
   3   0   6        219.95        227.63         6.28 o                         
   4   0   6        536.94        536.08         8.16 o                         
   5   0   6        343.52        346.36         6.77 o                         
   6   0   6         63.81         64.63         3.56 o                         
   7   0   6          1.16          1.02         1.75 o                         
  -6   1   6         23.38         31.26         4.37 o                         
  -5   1   6        138.01        139.17         9.61 o                         
  -4   1   6        120.25        124.50         3.77 o                         
  -3   1   6         94.61         91.00         2.60 o                         
  -2   1   6         42.04         41.13         1.85 o                         
  -1   1   6         66.50         59.16         1.95 o                         
   0   1   6         21.88         20.12         1.68 o                         
   1   1   6         68.63         87.48         2.98 o                         
   2   1   6         39.08         43.22         2.93 o                         
   3   1   6        316.23        303.52         8.21 o                         
   4   1   6        566.40        545.22         8.22 o                         
   5   1   6         30.73         27.85         2.61 o                         
   6   1   6         43.42         46.27         4.21 o                         
   7   1   6         71.38         75.04         2.54 o                         
  -6   2   6          4.97          3.70         0.91 o                         
  -5   2   6         50.81         49.87         2.23 o                         
  -4   2   6         90.68         87.31         2.42 o                         
  -3   2   6         21.93         15.42         1.13 o                         
  -2   2   6        411.11        413.57         6.14 o                         
  -1   2   6        322.44        319.61         5.07 o                         
   0   2   6         18.10         21.68         1.50 o                         
   1   2   6         24.74         23.13         1.54 o                         
   2   2   6         23.89         20.57         1.57 o                         
   3   2   6         15.01         13.08         2.00 o                         
   4   2   6        105.70        108.83         3.74 o                         
   5   2   6        164.22        149.40         3.87 o                         
   6   2   6         75.90         72.07         3.04 o                         
   7   2   6        158.42        171.32         5.49 o                         
  -6   3   6         71.79         78.95         2.33 o                         
  -5   3   6         86.13         85.80         3.20 o                         
  -4   3   6         14.41         20.45         1.40 o                         
  -3   3   6         16.43         17.93         1.34 o                         
  -2   3   6        191.27        198.76         4.16 o                         
  -1   3   6         10.63          8.67         1.04 o                         
   0   3   6         45.14         51.59         1.91 o                         
   1   3   6        114.27        119.81         2.48 o                         
   2   3   6        539.06        528.51         7.21 o                         
   3   3   6        298.75        281.75         8.57 o                         
   4   3   6          9.52          9.18         2.10 o                         
   5   3   6         27.75         26.67         1.96 o                         
   6   3   6          9.61          5.13         1.50 o                         
   7   3   6          5.83          8.93         1.71 o                         
   8   3   6         13.04         13.02         1.79 o                         
  -5   4   6          4.29          3.43         0.98 o                         
  -4   4   6          3.00          0.22         0.94 o                         
  -3   4   6          1.87          5.49         1.15 o                         
  -2   4   6         11.16          9.49         1.05 o                         
  -1   4   6          2.50          2.61         0.90 o                         
   0   4   6        357.03        361.04         7.84 o                         
   1   4   6        489.30        513.32         7.95 o                         
   2   4   6        150.87        158.03         3.72 o                         
   3   4   6         96.47         91.94         2.85 o                         
   4   4   6         44.07         48.99         2.84 o                         
   5   4   6          1.99          0.59         1.41 o                         
   6   4   6         39.59         45.18         2.81 o                         
   7   4   6        154.26        149.37         4.34 o                         
   8   4   6         22.44         21.89         1.85 o                         
  -4   5   6         60.81         73.47         2.43 o                         
  -3   5   6         61.76         56.73         2.78 o                         
  -2   5   6          0.32          1.69         1.16 o                         
  -1   5   6          4.74          1.94         0.97 o                         
   0   5   6         88.75         87.86         2.34 o                         
   1   5   6          1.67          3.70         0.95 o                         
   2   5   6         34.31         29.37         1.59 o                         
   3   5   6        285.92        290.87         4.34 o                         
   4   5   6        445.98        416.02         5.28 o                         
   5   5   6         70.51         72.70         3.40 o                         
   6   5   6         21.52         18.07         1.91 o                         
   7   5   6         13.77          9.38         1.65 o                         
  -3   6   6         56.77         69.94         2.49 o                         
  -2   6   6         10.96          8.54         1.68 o                         
  -1   6   6          3.59          4.31         1.22 o                         
   0   6   6        267.14        249.57         4.05 o                         
   1   6   6        410.12        410.71         5.57 o                         
   2   6   6        231.81        228.92         3.79 o                         
   3   6   6         17.03         13.26         1.30 o                         
   4   6   6         12.68         14.27         1.23 o                         
   5   6   6          6.43          5.86         1.10 o                         
   6   6   6          3.38          2.94         1.44 o                         
   7   6   6         17.01         18.59         1.90 o                         
  -2   7   6         59.15         57.42         3.37 o                         
  -1   7   6         92.20        103.08         5.71 o                         
   0   7   6         19.07         18.70         1.59 o                         
   1   7   6          9.72         11.82         1.34 o                         
   2   7   6         35.08         41.57         1.96 o                         
   3   7   6         12.47         13.73         1.24 o                         
   4   7   6          1.36          0.72         0.99 o                         
   5   7   6         81.61         86.36         2.97 o                         
   6   7   6        172.65        166.70         5.63 o                         
   7   7   6         40.32         37.80         2.65 o                         
  -1   8   6          0.13          2.11         2.37 o                         
   0   8   6         49.49         46.29         4.30 o                         
   1   8   6         44.85         52.77         4.13 o                         
   2   8   6         14.45         13.26         1.79 o                         
   3   8   6         17.34         15.97         1.80 o                         
   4   8   6          6.29          6.19         1.32 o                         
   5   8   6          5.67          4.52         1.19 o                         
   6   8   6          0.39         -1.36         1.49 o                         
   1   9   6         44.34         44.35         6.41 o                         
   2   9   6         22.54         26.47         2.45 o                         
   3   9   6         27.69         25.33         3.71 o                         
   4   9   6          8.87         10.04         2.24 o                         
   5   9   6         87.35         83.12         2.82 o                         
  -4  -6   7         71.90         93.73         5.36 o                         
  -3  -6   7         52.92         61.41         3.45 o                         
  -2  -6   7         17.54         18.78         1.90 o                         
  -1  -6   7          6.84          8.99         1.50 o                         
   0  -6   7          1.55          1.38         1.22 o                         
  -5  -5   7         63.17         63.79         3.75 o                         
  -4  -5   7          2.46          1.18         2.04 o                         
  -3  -5   7          1.53          1.61         1.77 o                         
  -2  -5   7          6.79         10.42         2.15 o                         
  -1  -5   7         18.71         19.81         1.77 o                         
   0  -5   7         30.09         30.56         1.59 o                         
   1  -5   7         21.50         24.73         1.54 o                         
   2  -5   7         38.17         44.72         2.09 o                         
  -6  -4   7         24.62         32.50         4.74 o                         
  -5  -4   7         10.35         10.14         2.24 o                         
  -4  -4   7          1.55          2.36         1.79 o                         
  -3  -4   7         85.25         91.18         4.43 o                         
  -2  -4   7        120.36        121.48         4.56 o                         
  -1  -4   7        127.42        125.86         3.37 o                         
   0  -4   7          4.56          6.14         1.60 o                         
   1  -4   7          3.49          1.11         1.07 o                         
   2  -4   7          0.13          0.29         0.97 o                         
   3  -4   7         19.94         24.16         1.56 o                         
  -6  -3   7         59.30         59.55         5.27 o                         
  -5  -3   7          2.92          0.73         1.89 o                         
  -4  -3   7         23.44         25.22         2.54 o                         
  -3  -3   7        358.25        315.68         7.69 o                         
  -2  -3   7        250.48        236.45         6.61 o                         
  -1  -3   7         71.28         69.61         2.79 o                         
   0  -3   7          0.23          0.04         1.45 o                         
   1  -3   7        327.96        321.60         6.40 o                         
   2  -3   7        382.82        362.92         7.65 o                         
   3  -3   7         72.96         71.15         3.31 o                         
   4  -3   7         26.45         35.80         2.33 o                         
  -6  -2   7          9.78          8.49         1.90 o                         
  -5  -2   7          5.18          4.46         1.90 o                         
  -4  -2   7          3.38          2.01         2.11 o                         
  -3  -2   7         43.01         40.85         3.42 o                         
  -2  -2   7         15.21         16.15         3.17 o                         
  -1  -2   7        128.65        138.31         4.25 o                         
   0  -2   7         60.83         69.27         2.96 o                         
   1  -2   7         47.11         54.13         3.21 o                         
   2  -2   7          3.90          2.76         1.20 o                         
   3  -2   7        140.35        145.86         3.61 o                         
   4  -2   7          1.03          0.42         1.36 o                         
   5  -2   7          0.20          0.73         1.11 o                         
  -6  -1   7          2.59          6.66         1.56 o                         
  -5  -1   7         26.48         29.11         2.96 o                         
  -4  -1   7        479.05        483.21         9.92 o                         
  -3  -1   7        383.96        368.23         8.42 o                         
  -2  -1   7        258.49        230.95         5.36 o                         
  -1  -1   7        261.70        230.38         6.98 o                         
   0  -1   7          4.81          2.28         1.86 o                         
   1  -1   7        122.44        109.00         4.79 o                         
   2  -1   7         34.94         34.46         2.79 o                         
   3  -1   7        115.69        118.30         4.73 o                         
   4  -1   7        343.45        353.07         7.89 o                         
   5  -1   7        151.82        163.57         4.71 o                         
   6  -1   7         77.10         86.02         2.91 o                         
  -6   0   7         84.98         94.32         6.06 o                         
  -5   0   7         90.06         87.59         3.33 o                         
  -4   0   7          4.99          3.85         1.55 o                         
  -3   0   7         21.53         23.29         2.57 o                         
  -2   0   7          0.31         -0.17         1.47 o                         
  -1   0   7         50.38         47.67         3.31 o                         
   0   0   7         18.32         23.75         2.54 o                         
   1   0   7         73.19         62.37         7.38 o                         
   2   0   7         95.08         99.46         5.50 o                         
   3   0   7         99.18        109.99         5.47 o                         
   4   0   7         15.67         11.15         2.17 o                         
   5   0   7         60.13         63.80         3.61 o                         
   6   0   7          0.81          1.71         1.05 o                         
  -6   1   7         10.96         15.62         5.27 o                         
  -5   1   7          9.29         10.08         2.17 o                         
  -4   1   7          0.88          0.54         1.54 o                         
  -3   1   7         46.23         45.21         2.18 o                         
  -2   1   7        806.52        772.16        20.44 o                         
  -1   1   7        265.30        248.77         5.69 o                         
   0   1   7          5.17          4.29         1.27 o                         
   1   1   7          2.77          4.95         1.74 o                         
   2   1   7          2.51          2.20         2.46 o                         
   3   1   7          4.73          3.75         1.50 o                         
   4   1   7          9.12          7.72         1.62 o                         
   5   1   7         34.46         37.49         2.58 o                         
   6   1   7        231.78        237.05         4.85 o                         
   7   1   7        161.78        156.77         3.22 o                         
  -6   2   7         45.42         42.80         5.31 o                         
  -5   2   7        284.75        284.83         6.59 o                         
  -4   2   7        236.86        247.75         4.68 o                         
  -3   2   7         41.09         34.52         1.69 o                         
  -2   2   7        145.05        129.58         2.57 o                         
  -1   2   7        484.41        451.39         6.66 o                         
   0   2   7          0.16         -0.55         0.89 o                         
   1   2   7          0.85          1.97         1.05 o                         
   2   2   7        157.19        147.97         6.95 o                         
   3   2   7        198.22        194.91         4.25 o                         
   4   2   7         91.93         87.95         3.50 o                         
   5   2   7         49.46         45.74         2.94 o                         
   6   2   7          2.20          3.92         1.40 o                         
   7   2   7         68.13         70.49         2.36 o                         
  -5   3   7         54.03         47.29         2.73 o                         
  -4   3   7         54.57         58.11         2.30 o                         
  -3   3   7         16.25         14.40         1.32 o                         
  -2   3   7         48.48         52.56         1.94 o                         
  -1   3   7          8.47          7.84         0.97 o                         
   0   3   7        429.12        428.80         6.43 o                         
   1   3   7        160.87        159.13         5.61 o                         
   2   3   7        102.37         94.93         3.00 o                         
   3   3   7        310.22        277.10         5.99 o                         
   4   3   7         63.96         69.38         3.25 o                         
   5   3   7          1.41          0.96         1.37 o                         
   6   3   7        276.06        280.31         7.70 o                         
   7   3   7        220.08        236.26         6.49 o                         
  -5   4   7         83.45         85.67         2.32 o                         
  -4   4   7         23.43         24.02         1.81 o                         
  -3   4   7         26.70         22.15         1.66 o                         
  -2   4   7          0.99          4.29         1.01 o                         
  -1   4   7          8.24          8.53         1.02 o                         
   0   4   7          8.63          9.95         1.00 o                         
   1   4   7        157.60        146.09         2.53 o                         
   2   4   7         67.51         63.36         2.02 o                         
   3   4   7         21.81         23.56         1.55 o                         
   4   4   7        119.40        112.29         3.92 o                         
   5   4   7         26.51         21.41         3.32 o                         
   6   4   7          5.83          4.10         1.49 o                         
   7   4   7          7.49          7.17         1.34 o                         
  -4   5   7          1.96          4.88         1.33 o                         
  -3   5   7         32.33         28.51         1.91 o                         
  -2   5   7         56.23         41.05         2.09 o                         
  -1   5   7          5.48          2.13         0.92 o                         
   0   5   7        306.08        298.63         4.38 o                         
   1   5   7        246.16        241.98         3.81 o                         
   2   5   7        456.51        442.15         5.85 o                         
   3   5   7         87.42         79.38         2.29 o                         
   4   5   7          0.15         -1.32         1.32 o                         
   5   5   7          5.60          5.20         1.81 o                         
   6   5   7         20.74         17.38         2.36 o                         
   7   5   7          8.01          7.22         1.32 o                         
  -3   6   7         17.99         11.52         1.51 o                         
  -2   6   7          2.72          6.71         1.30 o                         
  -1   6   7         36.86         40.47         2.04 o                         
   0   6   7         38.83         40.75         1.77 o                         
   1   6   7        124.79        138.01         2.87 o                         
   2   6   7         77.85         79.43         2.35 o                         
   3   6   7         89.16         88.58         2.73 o                         
   4   6   7        115.53        107.62         2.69 o                         
   5   6   7         70.99         77.51         3.30 o                         
   6   6   7         38.00         36.20         3.38 o                         
   7   6   7         16.80         12.78         1.74 o                         
  -2   7   7          1.73          3.17         1.30 o                         
  -1   7   7          0.17          0.46         1.09 o                         
   0   7   7          3.35          5.01         1.24 o                         
   1   7   7          1.85          3.49         1.19 o                         
   2   7   7         93.48         94.75         3.54 o                         
   3   7   7        135.29        148.68         4.11 o                         
   4   7   7         81.06         75.78         3.03 o                         
   5   7   7          0.13          1.00         1.62 o                         
   6   7   7         40.89         37.34         2.93 o                         
   0   8   7        120.18        124.52         4.39 o                         
   1   8   7         97.66        110.40         3.03 o                         
   2   8   7          0.45          0.99         1.35 o                         
   3   8   7          0.57          1.49         1.15 o                         
   4   8   7          3.54          4.11         1.27 o                         
   5   8   7         23.63         24.85         3.70 o                         
   3   9   7          0.34          1.17         1.76 o                         
  -4  -5   8         42.14         42.01         2.92 o                         
  -3  -5   8         21.82         23.17         2.42 o                         
  -2  -5   8         14.15         14.21         2.14 o                         
  -1  -5   8         46.90         55.51         4.92 o                         
   0  -5   8         72.24         90.75         6.85 o                         
  -5  -4   8         34.92         35.12         2.85 o                         
  -4  -4   8        113.97        118.81         4.88 o                         
  -3  -4   8        123.66        108.15         7.34 o                         
  -2  -4   8         10.57         14.43         2.14 o                         
  -1  -4   8          0.11          1.63         2.11 o                         
   0  -4   8          3.76          6.15         1.49 o                         
   1  -4   8         10.04          8.44         1.75 o                         
   2  -4   8         28.38         27.53         2.09 o                         
  -5  -3   8          2.39          2.50         2.90 o                         
  -4  -3   8         47.44         52.28         4.07 o                         
  -3  -3   8         23.93         27.70         2.59 o                         
  -2  -3   8          6.17          8.00         2.09 o                         
  -1  -3   8         43.13         43.14         5.51 o                         
   0  -3   8         21.66         21.40         3.53 o                         
   1  -3   8         51.31         56.20         4.28 o                         
   2  -3   8          3.78          4.98         1.90 o                         
   3  -3   8          1.98          3.46         1.33 o                         
  -6  -2   8         16.64         17.39         2.72 o                         
  -5  -2   8          0.35          2.14         2.02 o                         
  -4  -2   8         38.67         36.37         3.01 o                         
  -3  -2   8        142.60        140.97         6.71 o                         
  -2  -2   8        362.31        340.08         7.95 o                         
  -1  -2   8        292.51        266.20         8.38 o                         
   0  -2   8          3.61          2.22         1.91 o                         
   1  -2   8         92.29         90.13         5.22 o                         
   2  -2   8         21.14         22.62         3.18 o                         
   3  -2   8        100.14        105.12         3.57 o                         
   4  -2   8         95.08         93.19         3.35 o                         
  -6  -1   8         35.85         33.48         2.76 o                         
  -5  -1   8          1.63          2.55         2.11 o                         
  -4  -1   8          0.64          3.79         1.79 o                         
  -3  -1   8         85.91         85.43         4.06 o                         
  -2  -1   8         22.13         18.53         2.42 o                         
  -1  -1   8         28.69         21.44         2.63 o                         
   0  -1   8        156.38        154.12         5.16 o                         
   1  -1   8        511.55        491.47         8.61 o                         
   2  -1   8         91.49         98.45         4.31 o                         
   3  -1   8          0.24         -1.88         1.88 o                         
   4  -1   8         30.48         29.65         3.34 o                         
   5  -1   8         17.77         14.64         1.51 o                         
  -6   0   8          6.83          7.15         1.44 o                         
  -5   0   8          0.30         -0.64         1.77 o                         
  -4   0   8          3.47          1.38         1.27 o                         
  -3   0   8         60.06         60.31         3.60 o                         
  -2   0   8        238.91        228.49         6.33 o                         
  -1   0   8         50.94         51.36         2.99 o                         
   0   0   8         47.62         46.71         2.78 o                         
   1   0   8         77.55         81.28         5.61 o                         
   2   0   8          3.49         -0.02         2.15 o                         
   3   0   8         28.87         31.13         6.02 o                         
   4   0   8          0.79          1.87         2.50 o                         
   5   0   8         30.72         36.13         2.72 o                         
  -5   1   8        256.08        280.91         5.96 o                         
  -4   1   8        269.66        256.33         7.55 o                         
  -3   1   8         28.74         31.56         2.02 o                         
  -2   1   8        160.06        146.48         5.59 o                         
  -1   1   8        108.05        104.03         5.10 o                         
   0   1   8         22.45         21.38         2.06 o                         
   1   1   8        129.49        118.63         3.93 o                         
   2   1   8        118.90        130.06         5.80 o                         
   3   1   8        170.74        167.98         6.55 o                         
   4   1   8         66.99         62.15         4.98 o                         
   5   1   8          5.54          6.18         1.42 o                         
   6   1   8         22.57         26.47         1.89 o                         
  -5   2   8        118.20        126.17         8.24 o                         
  -4   2   8         41.43         46.67         3.76 o                         
  -3   2   8         26.27         33.17         1.82 o                         
  -2   2   8         14.76         12.15         1.48 o                         
  -1   2   8         47.65         45.86         2.75 o                         
   0   2   8        293.55        292.38         5.29 o                         
   1   2   8         22.87         26.36         2.03 o                         
   2   2   8        125.20        116.13         3.92 o                         
   3   2   8        300.96        286.06         6.12 o                         
   4   2   8         72.41         68.47         3.24 o                         
   5   2   8          9.80          9.95         1.78 o                         
   6   2   8         96.39        103.26         3.00 o                         
  -5   3   8         87.66         89.61         2.24 o                         
  -4   3   8         28.04         24.13         1.88 o                         
  -3   3   8        125.54        123.91         3.19 o                         
  -2   3   8         84.49         99.87         2.52 o                         
  -1   3   8          2.75          0.69         0.89 o                         
   0   3   8        273.05        268.66         4.63 o                         
   1   3   8        410.87        400.54         5.95 o                         
   2   3   8          5.05          6.92         1.24 o                         
   3   3   8          3.48          1.09         1.44 o                         
   4   3   8         21.66         23.24         2.06 o                         
   5   3   8         36.46         30.67         3.37 o                         
   6   3   8         45.36         45.40         2.70 o                         
  -4   4   8         18.31         25.60         2.13 o                         
  -3   4   8          5.04          2.07         1.18 o                         
  -2   4   8          0.03          0.13         0.87 o                         
  -1   4   8         54.33         49.43         2.43 o                         
   0   4   8          9.04          9.61         1.04 o                         
   1   4   8         17.94         15.40         1.26 o                         
   2   4   8        671.24        664.48         8.60 o                         
   3   4   8        199.41        204.65         4.08 o                         
   4   4   8         39.09         41.85         2.81 o                         
   5   4   8          7.25          3.48         1.33 o                         
   6   4   8         22.30         25.30         3.07 o                         
  -3   5   8         36.39         38.48         2.09 o                         
  -2   5   8         12.99         19.89         1.78 o                         
  -1   5   8         66.04         60.35         2.04 o                         
   0   5   8         57.08         66.71         1.90 o                         
   1   5   8         78.07         87.74         2.31 o                         
   2   5   8          0.01          0.89         0.97 o                         
   3   5   8        147.97        135.76         3.22 o                         
   4   5   8         39.60         37.89         3.05 o                         
   5   5   8         26.52         23.72         4.57 o                         
   6   5   8        108.94        110.71         4.60 o                         
  -2   6   8          0.08          0.49         0.90 o                         
  -1   6   8          6.28          7.22         1.19 o                         
   0   6   8         12.69          9.33         1.10 o                         
   1   6   8         18.88         13.19         1.19 o                         
   2   6   8        105.16        113.39         2.92 o                         
   3   6   8         49.29         41.62         2.13 o                         
   4   6   8        157.81        149.39         3.18 o                         
   5   6   8          5.13          2.07         1.89 o                         
   6   6   8          9.02          8.66         1.83 o                         
  -1   7   8        102.94         85.17         2.62 o                         
   0   7   8        162.30        159.66         3.56 o                         
   1   7   8        133.07        132.88         3.50 o                         
   2   7   8          0.36          0.20         0.97 o                         
   3   7   8          0.02         -0.66         0.97 o                         
   4   7   8          3.96          4.87         1.32 o                         
   5   7   8         86.14         82.17         3.21 o                         
   1   8   8         26.67         28.46         3.17 o                         
   2   8   8          0.10          1.36         0.99 o                         
   3   8   8         33.17         34.00         1.85 o                         
   4   8   8        104.43        109.28         4.01 o                         
  -3  -4   9          9.87          9.95         1.86 o                         
  -2  -4   9         10.95         10.88         3.25 o                         
  -1  -4   9          6.61          3.87         2.46 o                         
   0  -4   9          8.46          6.76         2.55 o                         
  -4  -3   9         49.09         49.59         3.95 o                         
  -3  -3   9         55.42         62.17         7.20 o                         
  -2  -3   9         94.80         95.66         4.66 o                         
  -1  -3   9         59.30         52.78         3.88 o                         
   0  -3   9          0.99         -2.28         2.46 o                         
   1  -3   9         26.76         34.96         5.27 o                         
   2  -3   9         45.62         46.66         3.13 o                         
  -4  -2   9         34.48         26.95         2.54 o                         
  -3  -2   9         60.86         63.05         8.21 o                         
  -2  -2   9          3.95          1.33         2.29 o                         
  -1  -2   9         26.50         17.02         2.64 o                         
   0  -2   9         96.08        101.90         7.20 o                         
   1  -2   9        144.34        150.20         5.84 o                         
   2  -2   9         25.54         26.55         2.86 o                         
   3  -2   9         32.86         27.50         3.43 o                         
  -5  -1   9         35.33         35.40         4.13 o                         
  -4  -1   9         32.75         36.13         3.51 o                         
  -3  -1   9          1.33          0.77         1.77 o                         
  -2  -1   9          9.78         10.38         2.04 o                         
  -1  -1   9         27.36         30.35         2.67 o                         
   0  -1   9        131.05        129.69         6.02 o                         
   1  -1   9        140.74        128.96         5.44 o                         
   2  -1   9          4.02          1.79         1.98 o                         
   3  -1   9         62.32         68.92         5.75 o                         
   4  -1   9         11.86         16.01         3.69 o                         
  -5   0   9         24.75         24.33         3.78 o                         
  -4   0   9         87.84         78.91         4.41 o                         
  -3   0   9        115.27        123.28         4.57 o                         
  -2   0   9         31.20         32.51         4.02 o                         
  -1   0   9          0.01          0.77         1.88 o                         
   0   0   9        275.29        256.82         6.45 o                         
   1   0   9        313.20        314.08        10.00 o                         
   2   0   9         92.09         92.94         7.51 o                         
   3   0   9         99.20        106.35         6.63 o                         
   4   0   9          8.86          6.36         1.64 o                         
   5   0   9          2.93          7.93         2.15 o                         
  -5   1   9         27.69         29.01         2.81 o                         
  -4   1   9         13.46         11.61         1.95 o                         
  -3   1   9          0.16          0.73         1.57 o                         
  -2   1   9          0.54          0.30         1.45 o                         
  -1   1   9         58.64         64.49         3.61 o                         
   0   1   9        221.46        209.49         5.83 o                         
   1   1   9        119.24        108.84         4.23 o                         
   2   1   9         93.43         95.13         6.59 o                         
   3   1   9         39.57         41.49         3.82 o                         
   4   1   9          0.27         -0.08         1.37 o                         
   5   1   9          4.83          4.77         1.26 o                         
  -4   2   9         56.32         57.17         2.88 o                         
  -3   2   9        165.42        173.63         4.10 o                         
  -2   2   9         72.22         71.62         3.99 o                         
  -1   2   9          2.02          3.94         2.28 o                         
   0   2   9        165.40        145.58         5.04 o                         
   1   2   9         54.42         56.06         2.99 o                         
   2   2   9         17.75         17.93         2.84 o                         
   3   2   9         38.22         37.82         2.92 o                         
   4   2   9         30.90         33.25         3.63 o                         
   5   2   9         59.33         57.95         2.91 o                         
  -4   3   9         59.13         57.76         2.90 o                         
  -3   3   9          0.04         -1.05         1.09 o                         
  -2   3   9         34.24         25.61         1.60 o                         
  -1   3   9         49.71         56.65         2.34 o                         
   0   3   9         12.49         13.40         1.53 o                         
   1   3   9         30.94         31.10         2.14 o                         
   2   3   9        384.38        378.20         6.32 o                         
   3   3   9         85.84         78.55         3.66 o                         
   4   3   9         49.81         53.32         3.07 o                         
   5   3   9          4.37          3.55         1.81 o                         
   6   3   9         13.41         10.73         1.33 o                         
  -3   4   9        144.69        176.64         3.62 o                         
  -2   4   9         97.83         96.75         2.67 o                         
  -1   4   9        136.31        125.25         2.99 o                         
   0   4   9         20.92         26.35         1.60 o                         
   1   4   9          0.64          1.98         1.08 o                         
   2   4   9         30.02         30.15         1.94 o                         
   3   4   9          7.13          6.06         1.59 o                         
   4   4   9          0.33         -0.85         1.79 o                         
   5   4   9         93.55         97.26         3.43 o                         
   6   4   9        215.65        206.22        14.97 o                         
  -2   5   9          7.85         11.50         1.27 o                         
  -1   5   9          1.44          1.73         1.09 o                         
   0   5   9          5.23          4.52         1.06 o                         
   1   5   9         65.91         65.63         2.17 o                         
   2   5   9          8.02          6.74         1.27 o                         
   3   5   9          5.78          5.83         1.53 o                         
   4   5   9        164.41        160.35         5.85 o                         
   5   5   9         37.03         41.24         4.61 o                         
   6   5   9         34.24         33.05         2.71 o                         
  -1   6   9         88.91         84.64         2.24 o                         
   0   6   9         93.58        103.09         2.56 o                         
   1   6   9        148.57        137.32         3.33 o                         
   2   6   9         48.59         52.76         2.13 o                         
   3   6   9          2.14          0.98         1.59 o                         
   4   6   9        103.26        115.09         7.73 o                         
   5   6   9        209.40        197.35         5.74 o                         
   0   7   9         55.13         61.31         2.53 o                         
   1   7   9         42.79         40.23         1.95 o                         
   2   7   9          0.30          1.91         0.97 o                         
   3   7   9        100.58         95.02         3.44 o                         
   4   7   9         43.63         50.77         3.17 o                         
  -1  -3  10          2.70          3.07         2.20 o                         
  -3  -2  10          5.78          5.31         1.74 o                         
  -2  -2  10         34.71         46.07         3.42 o                         
  -1  -2  10         27.24         33.43         3.23 o                         
   0  -2  10         37.98         27.06         4.22 o                         
   1  -2  10         20.75         18.27         3.43 o                         
   2  -2  10          4.56          1.93         2.81 o                         
  -3  -1  10         91.51         92.04         4.22 o                         
  -2  -1  10         52.01         57.24         6.81 o                         
  -1  -1  10          0.14         -1.89         1.93 o                         
   0  -1  10        174.67        165.69         5.96 o                         
   2  -1  10         55.09         64.59         5.45 o                         
   3  -1  10         37.67         38.48         2.79 o                         
  -4   0  10          5.38          3.75         1.62 o                         
  -3   0  10          0.29         -1.15         1.76 o                         
  -2   0  10          1.80         -0.60         2.02 o                         
  -1   0  10         39.28         47.28        10.36 o                         
   0   0  10        204.24        190.11         6.10 o                         
   1   0  10        140.11        131.93         6.41 o                         
   2   0  10         29.72         21.00         3.07 o                         
   3   0  10          4.48         11.66         2.15 o                         
  -3   1  10          6.73          6.33         2.02 o                         
  -2   1  10         10.47         11.06         2.70 o                         
  -1   1  10         23.06         28.51         4.79 o                         
   0   1  10         16.48         19.94         2.28 o                         
   1   1  10          2.63          2.73         1.98 o                         
   2   1  10        159.53        156.71         7.20 o                         
   3   1  10        167.05        169.87         5.64 o                         
   4   1  10         38.55         41.67         3.90 o                         
  -3   2  10          7.56         13.93         2.44 o                         
  -2   2  10          9.21         10.20         3.69 o                         
  -1   2  10        105.11        110.06         6.72 o                         
   0   2  10         64.66         49.62         3.15 o                         
   1   2  10         71.30         74.00         3.90 o                         
   2   2  10         54.97         59.29         4.66 o                         
   3   2  10         12.27         13.79         2.46 o                         
   4   2  10         17.82         18.02         3.73 o                         
  -3   3  10        120.31        123.43         3.83 o                         
  -2   3  10        100.60         95.63         4.25 o                         
  -1   3  10        103.68        108.46         4.79 o                         
   0   3  10         19.46         22.22         2.08 o                         
   1   3  10          1.77          2.24         1.43 o                         
   2   3  10          0.47         -0.12         1.50 o                         
   3   3  10          0.22         -0.13         1.84 o                         
   4   3  10         38.97         41.36         2.74 o                         
   5   3  10        121.23        122.62         3.79 o                         
  -2   4  10          9.44         11.41         1.27 o                         
  -1   4  10         11.07         13.22         1.39 o                         
   0   4  10         46.07         41.03         2.30 o                         
   1   4  10         33.38         44.02         2.48 o                         
   2   4  10         48.16         48.50         3.66 o                         
   3   4  10          1.91          1.91         2.28 o                         
   4   4  10         66.17         73.92         3.78 o                         
   5   4  10         28.28         23.12         3.36 o                         
  -1   5  10        101.09        118.30         3.26 o                         
   0   5  10         50.37         50.81         2.85 o                         
   1   5  10        154.71        147.46         4.67 o                         
   2   5  10         78.97         95.98         3.54 o                         
   3   5  10          0.73          1.06         1.30 o                         
   4   5  10        113.17         97.16         3.75 o                         
   0   6  10          8.92         12.05         1.19 o                         
   1   6  10          2.23          1.85         1.28 o                         
   2   6  10          0.27          2.06         1.22 o                         
   3   6  10         11.67         11.17         2.94 o                         
   4   6  10          4.77          5.97         2.20 o                         
  -2   0  11         18.83         22.05         3.16 o                         
  -1   0  11         31.41         39.44         4.66 o                         
   0   0  11         27.60         23.02         3.51 o                         
  -2   1  11          2.60          8.26         2.11 o                         
  -1   1  11        159.10        142.83         6.85 o                         
   0   1  11        142.69        148.85         5.01 o                         
   1   1  11         51.12         52.35         4.22 o                         
   2   1  11         27.89         29.52         3.60 o                         
  -2   2  11         17.93         20.47         3.07 o                         
  -1   2  11         42.12         41.06         3.04 o                         
   0   2  11        117.21        109.93         4.30 o                         
   1   2  11         59.36         65.32         4.22 o                         
   2   2  11          0.03          2.20         2.11 o                         
   3   2  11         20.72         22.31         3.34 o                         
  -1   3  11          0.23         -0.18         1.58 o                         
   0   3  11          6.75         10.03         3.56 o                         
   1   3  11         45.95         52.30         3.05 o                         
   2   3  11         15.24         13.00         2.64 o                         
   3   3  11         19.57         23.10         2.81 o                         
   0   4  11         50.48         48.06         2.97 o                         
   1   4  11         43.14         47.06         2.65 o                         
   2   4  11         13.49         11.56         1.54 o                         
   3   4  11          0.24         -0.21         2.28 o                         
   2   5  11          3.86          3.53         1.49 o                         
                                                                                
